# Supplementary material for: Notes on the leaf insects of the genus Phyllium of Sumatra and Java, Indonesia, including the description of two new species with purple coxae (Phasmatodea, Phylliidae)
Source: Zookeys. 2020 Feb 19;913:89–126. doi: 10.3897/zookeys.913.49044 (PMC7044250; doi:10.3897/zookeys.913.49044)
Supplement: XML Treatment for Phyllium (Pulchriphyllium) giganteum [file zookeys.913.49044-treatment2.xml]

<!DOCTYPE tp:taxon-treatment
  PUBLIC "-//TaxonX//DTD Taxonomic Treatment Publishing DTD v0 20100105//EN" "tax-treatment-NSO.dtd">
<tp:taxon-treatment xmlns:tp="http://www.plazi.org/taxpub"><tp:treatment-meta><kwd-group><label>Taxon classification</label><kwd><named-content xmlns:xlink="http://www.w3.org/1999/xlink" content-type="kingdom">Animalia</named-content></kwd><kwd><named-content xmlns:xlink="http://www.w3.org/1999/xlink" content-type="order">Phasmida</named-content></kwd><kwd><named-content xmlns:xlink="http://www.w3.org/1999/xlink" content-type="family">Phylliidae</named-content></kwd></kwd-group><mixed-citation publication-type="journal"><person-group><name><surname>Cumming</surname><given-names>Royce T.</given-names></name><name><surname>Bank</surname><given-names>Sarah</given-names></name><name><surname>Le Tirant</surname><given-names>Stephane</given-names></name><name><surname>Bradler</surname><given-names>Sven</given-names></name></person-group><article-title>Notes on the leaf insects of the genus <italic><tp:taxon-name><tp:taxon-name-part taxon-name-part-type="genus" reg="Phyllium">Phyllium</tp:taxon-name-part></tp:taxon-name></italic> of Sumatra and Java, Indonesia, including the description of two new species with purple coxae (<tp:taxon-name><tp:taxon-name-part taxon-name-part-type="order">Phasmatodea</tp:taxon-name-part></tp:taxon-name>, <tp:taxon-name><tp:taxon-name-part taxon-name-part-type="family">Phylliidae</tp:taxon-name-part></tp:taxon-name>)</article-title><source>Zookeys</source><day>19</day><month>2</month><year>2020</year><volume>913</volume><fpage>89</fpage><lpage>126</lpage><pub-id pub-id-type="doi">10.3897/zookeys.913.49044</pub-id></mixed-citation></tp:treatment-meta><tp:nomenclature><tp:taxon-name><object-id xmlns:xlink="http://www.w3.org/1999/xlink" content-type="arpha" xlink:type="simple">220F1AA5-D098-5963-8792-229641704AF6</object-id>
              <tp:taxon-name-part taxon-name-part-type="genus" reg="Phyllium">Phyllium</tp:taxon-name-part> (<tp:taxon-name-part taxon-name-part-type="subgenus" reg="Pulchriphyllium">Pulchriphyllium</tp:taxon-name-part>) <tp:taxon-name-part taxon-name-part-type="species" reg="giganteum">giganteum</tp:taxon-name-part></tp:taxon-name><tp:taxon-authority>Hausleithner, 1984</tp:taxon-authority><xref ref-type="fig" rid="F3">Figure 3A–E</xref></tp:nomenclature><tp:treatment-sec sec-type="distribution" id="SECID0EOIAE"><title>Distribution.</title><p>Malaysia: (Peninsular) Perak, Pahang, and Selangor States; (Bornean) Sarawak (Bintulu Division) and Sabah (Pensiangan) States. Indonesia: Sumatra, Bengkulu Province; (Borneo) West Kalimantan Province (Mount Bawang).</p></tp:treatment-sec><tp:treatment-sec sec-type="Range expansion" id="SECID0ETIAE"><title>Range expansion.</title><p>Indonesia: West Java Province (Mount Halimun and Mount Gede) (Figure <xref ref-type="fig" rid="F3">3 A–C</xref>).</p></tp:treatment-sec><tp:treatment-sec sec-type="discussion" id="SECID0E4IAE"><title>Discussion.</title><p><italic><tp:taxon-name><tp:taxon-name-part taxon-name-part-type="genus" reg="Phyllium">Phyllium</tp:taxon-name-part> <tp:taxon-name-part taxon-name-part-type="species" reg="giganteum">giganteum</tp:taxon-name-part></tp:taxon-name></italic> is a widely distributed species ranging from Peninsular Malaysia (the type locality), to Borneo, Sumatra, and most recently Java, Indonesia, the furthest south this species is currently known to occur (<xref ref-type="bibr" rid="B12">Cumming et al. 2018</xref>) (Figure <xref ref-type="fig" rid="F4">4</xref>).</p><p>As a morphologically variable species with regards to abdominal shape and coloration (<xref ref-type="bibr" rid="B12">Cumming et al. 2018</xref>), numerous morphological aspects have been reviewed across all known populations (including the several recently examined Javan specimens) with no consistent feature allowing morphological separation of any one population from the others. Future molecular studies based on a comprehensive taxon sampling throughout the <italic><tp:taxon-name><tp:taxon-name-part taxon-name-part-type="genus" reg="Phyllium">Phyllium</tp:taxon-name-part> <tp:taxon-name-part taxon-name-part-type="species" reg="giganteum">giganteum</tp:taxon-name-part></tp:taxon-name></italic> range might provide evidence of genetic differences between populations of this widely distributed lineage. Unfortunately, given that our current review is solely based on adult morphology we have no basis to separate the widely distributed <italic><tp:taxon-name><tp:taxon-name-part taxon-name-part-type="genus" reg="Phyllium">Phyllium</tp:taxon-name-part> <tp:taxon-name-part taxon-name-part-type="species" reg="giganteum">giganteum</tp:taxon-name-part></tp:taxon-name></italic> into subspecies, assuming such a distinction is warranted.</p><fig id="F3" position="float" orientation="portrait"><object-id xmlns:xlink="http://www.w3.org/1999/xlink" content-type="doi" xlink:type="simple">10.3897/zookeys.913.49044.figure3</object-id><object-id xmlns:xlink="http://www.w3.org/1999/xlink" content-type="arpha" xlink:type="simple">7672A4B5-2B79-5830-9FE2-7921F2A3922B</object-id><label>Figure 3.</label><caption><p><italic><tp:taxon-name><tp:taxon-name-part taxon-name-part-type="genus" reg="Phyllium">Phyllium</tp:taxon-name-part> <tp:taxon-name-part taxon-name-part-type="species" reg="giganteum">giganteum</tp:taxon-name-part></tp:taxon-name></italic>. <bold>A, B</bold> Dorsal view of male <italic><tp:taxon-name><tp:taxon-name-part taxon-name-part-type="genus" reg="Phyllium">Phyllium</tp:taxon-name-part> <tp:taxon-name-part taxon-name-part-type="species" reg="giganteum">giganteum</tp:taxon-name-part></tp:taxon-name></italic> from Java, Indonesia <bold>C–E</bold> live <italic><tp:taxon-name><tp:taxon-name-part taxon-name-part-type="genus" reg="Phyllium">Phyllium</tp:taxon-name-part> <tp:taxon-name-part taxon-name-part-type="species" reg="giganteum">giganteum</tp:taxon-name-part></tp:taxon-name></italic><bold>A</bold> male from Mount Halimun, West Java, <abbrev xmlns:xlink="http://www.w3.org/1999/xlink" xlink:title="Private collection of Stéphane Le Tirant, Canada" id="ABBRID0EBMAE" xlink:type="simple">Coll SLT</abbrev><bold>B</bold> antique male from the <named-content xmlns:xlink="http://www.w3.org/1999/xlink" content-type="dwc:institutional_code" xlink:type="simple">MZSF</named-content> collection from Mount Gede, West Java, collected by Fruhstorfer in 1898 <bold>C</bold> wild male photographed by Maman Cahyana (Indonesia) while out collecting at night on Mount Halimun, West Java <bold>D</bold> captive bred female and <bold>E</bold> captive bred male bred by Bruno Kneubühler, stock origin Perak, Malaysia.</p></caption><graphic xmlns:xlink="http://www.w3.org/1999/xlink" xlink:href="zookeys-913-089-g003.jpg" position="float" orientation="portrait" xlink:type="simple" id="oo_381027.jpg"><uri content-type="original_file" xlink:type="simple">https://binary.pensoft.net/fig/381027</uri></graphic></fig><fig id="F4" position="float" orientation="portrait"><object-id xmlns:xlink="http://www.w3.org/1999/xlink" content-type="doi" xlink:type="simple">10.3897/zookeys.913.49044.figure4</object-id><object-id xmlns:xlink="http://www.w3.org/1999/xlink" content-type="arpha" xlink:type="simple">B2CA12A5-8568-5B2F-9775-741F959BDBA9</object-id><label>Figure 4.</label><caption><p>Distribution map for <italic><tp:taxon-name><tp:taxon-name-part taxon-name-part-type="genus" reg="Phyllium">Phyllium</tp:taxon-name-part> <tp:taxon-name-part taxon-name-part-type="species" reg="giganteum">giganteum</tp:taxon-name-part></tp:taxon-name></italic> (Borneo, Peninsular Malaysia, Sumatra, and Java), <italic><tp:taxon-name><tp:taxon-name-part taxon-name-part-type="genus" reg="Phyllium">Phyllium</tp:taxon-name-part> <tp:taxon-name-part taxon-name-part-type="species" reg="hausleithneri">hausleithneri</tp:taxon-name-part></tp:taxon-name></italic> (Peninsular Malaysia), <italic><tp:taxon-name><tp:taxon-name-part taxon-name-part-type="genus" reg="Phyllium">Phyllium</tp:taxon-name-part> <tp:taxon-name-part taxon-name-part-type="species" reg="nisus">nisus</tp:taxon-name-part></tp:taxon-name></italic> sp. nov. (Sumatra), and <italic><tp:taxon-name><tp:taxon-name-part taxon-name-part-type="genus" reg="Phyllium">Phyllium</tp:taxon-name-part> <tp:taxon-name-part taxon-name-part-type="species" reg="gardabagusi">gardabagusi</tp:taxon-name-part></tp:taxon-name></italic> sp. nov. (Java) and <italic><tp:taxon-name><tp:taxon-name-part taxon-name-part-type="genus" reg="Phyllium">Phyllium</tp:taxon-name-part> <tp:taxon-name-part taxon-name-part-type="species" reg="jacobsoni">jacobsoni</tp:taxon-name-part></tp:taxon-name></italic> (Java).</p></caption><graphic xmlns:xlink="http://www.w3.org/1999/xlink" xlink:href="zookeys-913-089-g004.jpg" position="float" orientation="portrait" xlink:type="simple" id="oo_381028.jpg"><uri content-type="original_file" xlink:type="simple">https://binary.pensoft.net/fig/381028</uri></graphic></fig></tp:treatment-sec><ref-list><ref id="B12"><mixed-citation xmlns:xlink="http://www.w3.org/1999/xlink" xlink:type="simple"><person-group><name name-style="western"><surname>Cumming</surname><given-names>RT</given-names></name><name name-style="western"><surname>Valero Riquelme</surname><given-names>P</given-names></name><name name-style="western"><surname>Teemsma</surname><given-names>SN</given-names></name></person-group> (<year>2018</year>) <article-title>Description of <tp:taxon-name><tp:taxon-name-part taxon-name-part-type="genus">Phyllium</tp:taxon-name-part> (<tp:taxon-name-part taxon-name-part-type="subgenus">Phyllium</tp:taxon-name-part>) <tp:taxon-name-part taxon-name-part-type="species">conlei</tp:taxon-name-part></tp:taxon-name>, new species, and a first look at the <tp:taxon-name><tp:taxon-name-part taxon-name-part-type="family">Phylliidae</tp:taxon-name-part></tp:taxon-name> (<tp:taxon-name><tp:taxon-name-part taxon-name-part-type="order">Phasmatodea</tp:taxon-name-part></tp:taxon-name>) of the Lesser Sunda Islands, Indonesia.</article-title><source><tp:taxon-name><tp:taxon-name-part taxon-name-part-type="class">Insecta</tp:taxon-name-part></tp:taxon-name> Mundi</source><volume>0677</volume>: <fpage>1</fpage>–<lpage>9</lpage>. <ext-link xlink:type="simple" ext-link-type="uri" xlink:href="https://journals.flvc.org/mundi/article/view/107790">https://journals.flvc.org/mundi/article/view/107790</ext-link></mixed-citation></ref></ref-list></tp:taxon-treatment>
