# Supplementary material for: Notes on the leaf insects of the genus Phyllium of Sumatra and Java, Indonesia, including the description of two new species with purple coxae (Phasmatodea, Phylliidae)
Source: Zookeys. 2020 Feb 19;913:89–126. doi: 10.3897/zookeys.913.49044 (PMC7044250; doi:10.3897/zookeys.913.49044)
Supplement: XML Treatment for Phyllium (Phyllium) jacobsoni [file zookeys.913.49044-treatment4.xml]

<!DOCTYPE tp:taxon-treatment
  PUBLIC "-//TaxonX//DTD Taxonomic Treatment Publishing DTD v0 20100105//EN" "tax-treatment-NSO.dtd">
<tp:taxon-treatment xmlns:tp="http://www.plazi.org/taxpub"><tp:treatment-meta><kwd-group><label>Taxon classification</label><kwd><named-content xmlns:xlink="http://www.w3.org/1999/xlink" content-type="kingdom">Animalia</named-content></kwd><kwd><named-content xmlns:xlink="http://www.w3.org/1999/xlink" content-type="order">Phasmida</named-content></kwd><kwd><named-content xmlns:xlink="http://www.w3.org/1999/xlink" content-type="family">Phylliidae</named-content></kwd></kwd-group><mixed-citation publication-type="journal"><person-group><name><surname>Cumming</surname><given-names>Royce T.</given-names></name><name><surname>Bank</surname><given-names>Sarah</given-names></name><name><surname>Le Tirant</surname><given-names>Stephane</given-names></name><name><surname>Bradler</surname><given-names>Sven</given-names></name></person-group><article-title>Notes on the leaf insects of the genus <italic><tp:taxon-name><tp:taxon-name-part taxon-name-part-type="genus" reg="Phyllium">Phyllium</tp:taxon-name-part></tp:taxon-name></italic> of Sumatra and Java, Indonesia, including the description of two new species with purple coxae (<tp:taxon-name><tp:taxon-name-part taxon-name-part-type="order">Phasmatodea</tp:taxon-name-part></tp:taxon-name>, <tp:taxon-name><tp:taxon-name-part taxon-name-part-type="family">Phylliidae</tp:taxon-name-part></tp:taxon-name>)</article-title><source>Zookeys</source><day>19</day><month>2</month><year>2020</year><volume>913</volume><fpage>89</fpage><lpage>126</lpage><pub-id pub-id-type="doi">10.3897/zookeys.913.49044</pub-id></mixed-citation></tp:treatment-meta><tp:nomenclature><tp:taxon-name><object-id xmlns:xlink="http://www.w3.org/1999/xlink" content-type="arpha" xlink:type="simple">082B6639-1E46-5B76-9481-AD93FB1891A4</object-id>
              <tp:taxon-name-part taxon-name-part-type="genus" reg="Phyllium">Phyllium</tp:taxon-name-part> (<tp:taxon-name-part taxon-name-part-type="subgenus" reg="Phyllium">Phyllium</tp:taxon-name-part>) <tp:taxon-name-part taxon-name-part-type="species" reg="jacobsoni">jacobsoni</tp:taxon-name-part></tp:taxon-name><tp:taxon-authority>Rehn &amp; Rehn, 1934</tp:taxon-authority><xref ref-type="fig" rid="F5">Figure 5A–E</xref></tp:nomenclature><tp:treatment-sec sec-type="distribution" id="SECID0EASAE"><title>Distribution.</title><p>Indonesia: Eastern Java (Nongkodjadjar [type locality]); Eastern Java, Mt. Argopuro; Western Java, Mt. Halimun (Figure <xref ref-type="fig" rid="F4">4</xref>).</p></tp:treatment-sec><tp:treatment-sec sec-type="discussion" id="SECID0EKSAE"><title>Discussion.</title><p>With the description of the very morphologically similar <italic><tp:taxon-name><tp:taxon-name-part taxon-name-part-type="genus" reg="Phyllium">Phyllium</tp:taxon-name-part> <tp:taxon-name-part taxon-name-part-type="species" reg="gardabagusi">gardabagusi</tp:taxon-name-part></tp:taxon-name></italic> sp. nov., also from Java, the numerous localities noted within <xref ref-type="bibr" rid="B21">Hennemann et al. (2009)</xref> cannot be confirmed as <italic><tp:taxon-name><tp:taxon-name-part taxon-name-part-type="genus" reg="Phyllium">Phyllium</tp:taxon-name-part> <tp:taxon-name-part taxon-name-part-type="species" reg="jacobsoni">jacobsoni</tp:taxon-name-part></tp:taxon-name></italic>. This is because the only clear morphological feature to differentiate between these two populations is the coxae color, which can fade in specimens which were not well preserved. Therefore, we only list the localities where we have been able to confirm specimens as <italic><tp:taxon-name><tp:taxon-name-part taxon-name-part-type="genus" reg="Phyllium">Phyllium</tp:taxon-name-part> <tp:taxon-name-part taxon-name-part-type="species" reg="jacobsoni">jacobsoni</tp:taxon-name-part></tp:taxon-name></italic>. Nevertheless, with this species confirmed from both West and East Java, it is likely the species is found throughout the island.</p></tp:treatment-sec><tp:treatment-sec sec-type="Differentiation" id="SECID0EVTAE"><title>Differentiation.</title><p>This is the only species in the clade that can easily be differentiated morphologically from other clade members. The coxae color in <italic><tp:taxon-name><tp:taxon-name-part taxon-name-part-type="genus" reg="Phyllium">P.</tp:taxon-name-part> <tp:taxon-name-part taxon-name-part-type="species" reg="jacobsoni">jacobsoni</tp:taxon-name-part></tp:taxon-name></italic> is white (see Figure <xref ref-type="fig" rid="F5">5C, D</xref>) compared to a distinct and dark purple in the other three clade members (Table <xref ref-type="table" rid="T1">1</xref>). This purple color is easier to view in females and can only be faintly seen on very well preserved or live males. In any discolored male it is impossible to differentiate the species by looking at the coxae because the white and faint purple color do not preserve well and cannot be differentiated on poor quality specimens. It is fortunate that the holotype for <italic><tp:taxon-name><tp:taxon-name-part taxon-name-part-type="genus" reg="Phyllium">Phyllium</tp:taxon-name-part> <tp:taxon-name-part taxon-name-part-type="species" reg="jacobsoni">jacobsoni</tp:taxon-name-part></tp:taxon-name></italic> is a female specimen as it can clearly be seen on the holotype female that this was not the sympatric species <italic><tp:taxon-name><tp:taxon-name-part taxon-name-part-type="genus" reg="Phyllium">Phyllium</tp:taxon-name-part> <tp:taxon-name-part taxon-name-part-type="species" reg="gardabagusi">gardabagusi</tp:taxon-name-part></tp:taxon-name></italic> sp. nov. with purple coxae and is instead a specimen with white coxae which defines <italic><tp:taxon-name><tp:taxon-name-part taxon-name-part-type="genus" reg="Phyllium">Phyllium</tp:taxon-name-part> <tp:taxon-name-part taxon-name-part-type="species" reg="jacobsoni">jacobsoni</tp:taxon-name-part></tp:taxon-name></italic>.</p><p>On average <italic><tp:taxon-name><tp:taxon-name-part taxon-name-part-type="genus" reg="Phyllium">P.</tp:taxon-name-part> <tp:taxon-name-part taxon-name-part-type="species" reg="jacobsoni">jacobsoni</tp:taxon-name-part></tp:taxon-name></italic> tend to be smaller individuals, but as with the other species in the clade there were significant outliers that made the range of sizes overlap with the other species significantly (Table <xref ref-type="table" rid="T1">1</xref>). <italic><tp:taxon-name><tp:taxon-name-part taxon-name-part-type="genus" reg="Phyllium">Phyllium</tp:taxon-name-part> <tp:taxon-name-part taxon-name-part-type="species" reg="jacobsoni">jacobsoni</tp:taxon-name-part></tp:taxon-name></italic> newly hatched nymphs (Figure <xref ref-type="fig" rid="F5">5E</xref>) appear to be the most variable in coloration of the four clade B members. <italic><tp:taxon-name><tp:taxon-name-part taxon-name-part-type="genus" reg="Phyllium">Phyllium</tp:taxon-name-part> <tp:taxon-name-part taxon-name-part-type="species" reg="jacobsoni">jacobsoni</tp:taxon-name-part></tp:taxon-name></italic> overall coloration ranges from reddish brown to dark brown (in the other three members dark brown to black), and on <italic><tp:taxon-name><tp:taxon-name-part taxon-name-part-type="genus" reg="Phyllium">P.</tp:taxon-name-part> <tp:taxon-name-part taxon-name-part-type="species" reg="jacobsoni">jacobsoni</tp:taxon-name-part></tp:taxon-name></italic> the white transverse band on the meso- and metafemora can be a solid line (like in the other three clade B species) or can occasionally be a broken white line (but this is a less common form).</p><fig id="F5" position="float" orientation="portrait"><object-id xmlns:xlink="http://www.w3.org/1999/xlink" content-type="doi" xlink:type="simple">10.3897/zookeys.913.49044.figure5</object-id><object-id xmlns:xlink="http://www.w3.org/1999/xlink" content-type="arpha" xlink:type="simple">60F5D5D6-8269-5B8A-BCBE-E281DD65522F</object-id><label>Figure 5.</label><caption><p><italic><tp:taxon-name><tp:taxon-name-part taxon-name-part-type="genus" reg="Phyllium">Phyllium</tp:taxon-name-part> <tp:taxon-name-part taxon-name-part-type="species" reg="jacobsoni">jacobsoni</tp:taxon-name-part></tp:taxon-name></italic> live captive bred individuals, photos courtesy of Bruno Kneubühler. <bold>A</bold> Female <bold>B</bold> male <bold>C</bold> male ventral view of coxae <bold>D</bold> female ventral view of coxae <bold>E</bold> freshly hatched nymph.</p></caption><graphic xmlns:xlink="http://www.w3.org/1999/xlink" xlink:href="zookeys-913-089-g005.jpg" position="float" orientation="portrait" xlink:type="simple" id="oo_381029.jpg"><uri content-type="original_file" xlink:type="simple">https://binary.pensoft.net/fig/381029</uri></graphic></fig><table-wrap id="T1" position="float" orientation="portrait"><label>Table 1.</label><caption><p>Morphological features compared between the members of clade B. Key: <sup>a</sup> As noted in <xref ref-type="bibr" rid="B21">Hennemann et al. (2009)</xref>. <sup>b</sup> 75 mm for <italic><tp:taxon-name><tp:taxon-name-part taxon-name-part-type="genus" reg="Phyllium">Phyllium</tp:taxon-name-part> <tp:taxon-name-part taxon-name-part-type="species" reg="jacobsoni">jacobsoni</tp:taxon-name-part></tp:taxon-name></italic> is noted from personal communication with Bruno Kneubühler who bred <italic><tp:taxon-name><tp:taxon-name-part taxon-name-part-type="genus" reg="Phyllium">P.</tp:taxon-name-part> <tp:taxon-name-part taxon-name-part-type="species" reg="jacobsoni">jacobsoni</tp:taxon-name-part></tp:taxon-name></italic> from the type locality of Nongkodjadjar, East Java. <sup>c</sup><xref ref-type="bibr" rid="B17">Größer (2008)</xref> lists <italic><tp:taxon-name><tp:taxon-name-part taxon-name-part-type="genus" reg="Phyllium">P.</tp:taxon-name-part> <tp:taxon-name-part taxon-name-part-type="species" reg="hausleithneri">hausleithneri</tp:taxon-name-part></tp:taxon-name></italic> as having 44–46 teeth, and <xref ref-type="bibr" rid="B21">Hennemann et al. (2009)</xref> note 44–48 teeth. <sup>d</sup> As noted in <xref ref-type="bibr" rid="B12">Cumming et al. (2018)</xref>. <sup>e</sup> Only counted on paratype specimens <abbrev xmlns:xlink="http://www.w3.org/1999/xlink" xlink:title="Private collection of Royce T. Cumming, U.S.A." id="ABBRID0EL1AE" xlink:type="simple">Coll RC</abbrev> 16-203 and <abbrev xmlns:xlink="http://www.w3.org/1999/xlink" xlink:title="Private collection of Royce T. Cumming, U.S.A." id="ABBRID0EP1AE" xlink:type="simple">Coll RC</abbrev> 18-418.</p></caption><table id="TID0ENRBG" rules="all"><tbody><tr><th rowspan="1" colspan="1">Feature</th><th rowspan="1" colspan="1">
                      <italic><tp:taxon-name><tp:taxon-name-part taxon-name-part-type="genus" reg="Phyllium">Phyllium</tp:taxon-name-part> <tp:taxon-name-part taxon-name-part-type="species" reg="jacobsoni">jacobsoni</tp:taxon-name-part></tp:taxon-name></italic>
                    </th><th rowspan="1" colspan="1">
                      <italic><tp:taxon-name><tp:taxon-name-part taxon-name-part-type="genus" reg="Phyllium">Phyllium</tp:taxon-name-part> <tp:taxon-name-part taxon-name-part-type="species" reg="hausleithneri">hausleithneri</tp:taxon-name-part></tp:taxon-name></italic>
                    </th><th rowspan="1" colspan="1"><italic><tp:taxon-name><tp:taxon-name-part taxon-name-part-type="genus" reg="Phyllium">Phyllium</tp:taxon-name-part> <tp:taxon-name-part taxon-name-part-type="species" reg="nisus">nisus</tp:taxon-name-part></tp:taxon-name></italic> sp. nov.</th><th rowspan="1" colspan="1"><italic><tp:taxon-name><tp:taxon-name-part taxon-name-part-type="genus" reg="Phyllium">Phyllium</tp:taxon-name-part> <tp:taxon-name-part taxon-name-part-type="species" reg="gardabagusi">gardabagusi</tp:taxon-name-part></tp:taxon-name></italic> sp. nov.</th></tr><tr><td rowspan="1" colspan="1">Distribution</td><td rowspan="1" colspan="1">Java</td><td rowspan="1" colspan="1">Peninsular Malaysia</td><td rowspan="1" colspan="1">Sumatra</td><td rowspan="1" colspan="1">Java</td></tr><tr><td rowspan="1" colspan="1">Female length [mm]</td><td rowspan="1" colspan="1">63.5–75.0<sup>a/b</sup></td><td rowspan="1" colspan="1">74.6–82.8</td><td rowspan="1" colspan="1">70.3–79.3</td><td rowspan="1" colspan="1">68.4–77.3</td></tr><tr><td rowspan="1" colspan="1">Male length [mm]</td><td rowspan="1" colspan="1">42.5–56.5<sup>a</sup></td><td rowspan="1" colspan="1">55.8–57.8</td><td rowspan="1" colspan="1">51.4–56.1</td><td rowspan="1" colspan="1">50.0–50.5</td></tr><tr><td rowspan="1" colspan="1">Number of teeth on the <italic>pars stridens</italic> of antennomere III in females</td><td rowspan="1" colspan="1">40<sup>a</sup></td><td rowspan="1" colspan="1">44–48<sup>c</sup></td><td rowspan="1" colspan="1">37–44<sup>d</sup></td><td rowspan="1" colspan="1">34–39<sup>e</sup></td></tr><tr><td rowspan="1" colspan="1">Egg color</td><td rowspan="1" colspan="1">Tan to medium brown</td><td rowspan="1" colspan="1">Dark, rich brown</td><td rowspan="1" colspan="1">Pale tan to medium brown</td><td rowspan="1" colspan="1">Pale brown to medium brown</td></tr><tr><td rowspan="1" colspan="1">Coxae color</td><td rowspan="1" colspan="1">White</td><td rowspan="1" colspan="1">Purple</td><td rowspan="1" colspan="1">Purple</td><td rowspan="1" colspan="1">Purple</td></tr></tbody></table></table-wrap></tp:treatment-sec><tp:treatment-sec><!--Section generated to contain objects referenced in tp:taxon-treatment.--><fig id="F4" position="float" orientation="portrait"><object-id xmlns:xlink="http://www.w3.org/1999/xlink" content-type="doi" xlink:type="simple">10.3897/zookeys.913.49044.figure4</object-id><object-id xmlns:xlink="http://www.w3.org/1999/xlink" content-type="arpha" xlink:type="simple">B2CA12A5-8568-5B2F-9775-741F959BDBA9</object-id><label>Figure 4.</label><caption><p>Distribution map for <italic><tp:taxon-name><tp:taxon-name-part taxon-name-part-type="genus" reg="Phyllium">Phyllium</tp:taxon-name-part> <tp:taxon-name-part taxon-name-part-type="species" reg="giganteum">giganteum</tp:taxon-name-part></tp:taxon-name></italic> (Borneo, Peninsular Malaysia, Sumatra, and Java), <italic><tp:taxon-name><tp:taxon-name-part taxon-name-part-type="genus" reg="Phyllium">Phyllium</tp:taxon-name-part> <tp:taxon-name-part taxon-name-part-type="species" reg="hausleithneri">hausleithneri</tp:taxon-name-part></tp:taxon-name></italic> (Peninsular Malaysia), <italic><tp:taxon-name><tp:taxon-name-part taxon-name-part-type="genus" reg="Phyllium">Phyllium</tp:taxon-name-part> <tp:taxon-name-part taxon-name-part-type="species" reg="nisus">nisus</tp:taxon-name-part></tp:taxon-name></italic> sp. nov. (Sumatra), and <italic><tp:taxon-name><tp:taxon-name-part taxon-name-part-type="genus" reg="Phyllium">Phyllium</tp:taxon-name-part> <tp:taxon-name-part taxon-name-part-type="species" reg="gardabagusi">gardabagusi</tp:taxon-name-part></tp:taxon-name></italic> sp. nov. (Java) and <italic><tp:taxon-name><tp:taxon-name-part taxon-name-part-type="genus" reg="Phyllium">Phyllium</tp:taxon-name-part> <tp:taxon-name-part taxon-name-part-type="species" reg="jacobsoni">jacobsoni</tp:taxon-name-part></tp:taxon-name></italic> (Java).</p></caption><graphic xmlns:xlink="http://www.w3.org/1999/xlink" xlink:href="zookeys-913-089-g004.jpg" position="float" orientation="portrait" xlink:type="simple" id="oo_381028.jpg"><uri content-type="original_file" xlink:type="simple">https://binary.pensoft.net/fig/381028</uri></graphic></fig></tp:treatment-sec><ref-list><ref id="B21"><mixed-citation xmlns:xlink="http://www.w3.org/1999/xlink" xlink:type="simple"><person-group><name name-style="western"><surname>Hennemann</surname><given-names>FH</given-names></name><name name-style="western"><surname>Conle</surname><given-names>OV</given-names></name><name name-style="western"><surname>Gottardo</surname><given-names>M</given-names></name><name name-style="western"><surname>Bresseel</surname><given-names>J</given-names></name></person-group> (<year>2009</year>) <article-title>On certain species of the genus <italic><tp:taxon-name><tp:taxon-name-part taxon-name-part-type="genus">Phyllium</tp:taxon-name-part></tp:taxon-name></italic> Illiger, 1798, with proposals for an intra-generic systematization and the descriptions of five new species from the Philippines and Palawan (<tp:taxon-name><tp:taxon-name-part taxon-name-part-type="order">Phasmida</tp:taxon-name-part></tp:taxon-name>: <tp:taxon-name><tp:taxon-name-part taxon-name-part-type="family">Phylliidae</tp:taxon-name-part></tp:taxon-name>: <tp:taxon-name><tp:taxon-name-part taxon-name-part-type="subfamily">Phylliinae</tp:taxon-name-part></tp:taxon-name>: <tp:taxon-name><tp:taxon-name-part taxon-name-part-type="tribe">Phylliini</tp:taxon-name-part></tp:taxon-name>).</article-title><source>Zootaxa</source><volume>2322</volume>: <fpage>1</fpage>–<lpage>83</lpage>. <ext-link xlink:type="simple" ext-link-type="doi" xlink:href="10.11646/zootaxa.2322.1.1">https://doi.org/10.11646/zootaxa.2322.1.1</ext-link></mixed-citation></ref><ref id="B17"><mixed-citation xmlns:xlink="http://www.w3.org/1999/xlink" xlink:type="simple"><person-group><name name-style="western"><surname>Größer</surname><given-names>D</given-names></name></person-group> (<year>2008</year>) <source>Wandelnde Blätter. Ein Katalog aller bisher beschriebenen <tp:taxon-name><tp:taxon-name-part taxon-name-part-type="subfamily">Phylliinae</tp:taxon-name-part></tp:taxon-name>-Arten und deren Eier mit drei Neubeschreibungen.</source><publisher-name>2nd Edition</publisher-name>, <publisher-loc>Chimaira, Frankfurt am Main</publisher-loc>, <size units="page">175 pp</size>.</mixed-citation></ref><ref id="B12"><mixed-citation xmlns:xlink="http://www.w3.org/1999/xlink" xlink:type="simple"><person-group><name name-style="western"><surname>Cumming</surname><given-names>RT</given-names></name><name name-style="western"><surname>Valero Riquelme</surname><given-names>P</given-names></name><name name-style="western"><surname>Teemsma</surname><given-names>SN</given-names></name></person-group> (<year>2018</year>) <article-title>Description of <tp:taxon-name><tp:taxon-name-part taxon-name-part-type="genus">Phyllium</tp:taxon-name-part> (<tp:taxon-name-part taxon-name-part-type="subgenus">Phyllium</tp:taxon-name-part>) <tp:taxon-name-part taxon-name-part-type="species">conlei</tp:taxon-name-part></tp:taxon-name>, new species, and a first look at the <tp:taxon-name><tp:taxon-name-part taxon-name-part-type="family">Phylliidae</tp:taxon-name-part></tp:taxon-name> (<tp:taxon-name><tp:taxon-name-part taxon-name-part-type="order">Phasmatodea</tp:taxon-name-part></tp:taxon-name>) of the Lesser Sunda Islands, Indonesia.</article-title><source><tp:taxon-name><tp:taxon-name-part taxon-name-part-type="class">Insecta</tp:taxon-name-part></tp:taxon-name> Mundi</source><volume>0677</volume>: <fpage>1</fpage>–<lpage>9</lpage>. <ext-link xlink:type="simple" ext-link-type="uri" xlink:href="https://journals.flvc.org/mundi/article/view/107790">https://journals.flvc.org/mundi/article/view/107790</ext-link></mixed-citation></ref></ref-list></tp:taxon-treatment>
