# Supplementary material for: Notes on the leaf insects of the genus Phyllium of Sumatra and Java, Indonesia, including the description of two new species with purple coxae (Phasmatodea, Phylliidae)
Source: Zookeys. 2020 Feb 19;913:89–126. doi: 10.3897/zookeys.913.49044 (PMC7044250; doi:10.3897/zookeys.913.49044)
Supplement: XML Treatment for Phyllium (Phyllium) hausleithneri [file zookeys.913.49044-treatment5.xml]

<!DOCTYPE tp:taxon-treatment
  PUBLIC "-//TaxonX//DTD Taxonomic Treatment Publishing DTD v0 20100105//EN" "tax-treatment-NSO.dtd">
<tp:taxon-treatment xmlns:tp="http://www.plazi.org/taxpub"><tp:treatment-meta><kwd-group><label>Taxon classification</label><kwd><named-content xmlns:xlink="http://www.w3.org/1999/xlink" content-type="kingdom">Animalia</named-content></kwd><kwd><named-content xmlns:xlink="http://www.w3.org/1999/xlink" content-type="order">Phasmida</named-content></kwd><kwd><named-content xmlns:xlink="http://www.w3.org/1999/xlink" content-type="family">Phylliidae</named-content></kwd></kwd-group><mixed-citation publication-type="journal"><person-group><name><surname>Cumming</surname><given-names>Royce T.</given-names></name><name><surname>Bank</surname><given-names>Sarah</given-names></name><name><surname>Le Tirant</surname><given-names>Stephane</given-names></name><name><surname>Bradler</surname><given-names>Sven</given-names></name></person-group><article-title>Notes on the leaf insects of the genus <italic><tp:taxon-name><tp:taxon-name-part taxon-name-part-type="genus" reg="Phyllium">Phyllium</tp:taxon-name-part></tp:taxon-name></italic> of Sumatra and Java, Indonesia, including the description of two new species with purple coxae (<tp:taxon-name><tp:taxon-name-part taxon-name-part-type="order">Phasmatodea</tp:taxon-name-part></tp:taxon-name>, <tp:taxon-name><tp:taxon-name-part taxon-name-part-type="family">Phylliidae</tp:taxon-name-part></tp:taxon-name>)</article-title><source>Zookeys</source><day>19</day><month>2</month><year>2020</year><volume>913</volume><fpage>89</fpage><lpage>126</lpage><pub-id pub-id-type="doi">10.3897/zookeys.913.49044</pub-id></mixed-citation></tp:treatment-meta><tp:nomenclature><tp:taxon-name><object-id xmlns:xlink="http://www.w3.org/1999/xlink" content-type="arpha" xlink:type="simple">42794F81-DB83-51F4-96BA-B87AD2FE3E4C</object-id>
              <tp:taxon-name-part taxon-name-part-type="genus" reg="Phyllium">Phyllium</tp:taxon-name-part> (<tp:taxon-name-part taxon-name-part-type="subgenus" reg="Phyllium">Phyllium</tp:taxon-name-part>) <tp:taxon-name-part taxon-name-part-type="species" reg="hausleithneri">hausleithneri</tp:taxon-name-part></tp:taxon-name><tp:taxon-authority>Brock, 1999</tp:taxon-authority><xref ref-type="fig" rid="F6">Figure 6A–E</xref></tp:nomenclature><tp:treatment-sec sec-type="distribution" id="SECID0ESBAG"><title>Distribution.</title><p>Malaysia: (Peninsular) Perak and Pahang states (Figure <xref ref-type="fig" rid="F4">4</xref>).</p><p>Unconfirmed distributions:</p><p>Malaysia: Selangor State, Bukit Kutu. This record was noted as <italic><tp:taxon-name><tp:taxon-name-part taxon-name-part-type="genus" reg="Phyllium">Phyllium</tp:taxon-name-part> <tp:taxon-name-part taxon-name-part-type="species" reg="siccifolium">siccifolium</tp:taxon-name-part></tp:taxon-name></italic> in <xref ref-type="bibr" rid="B7">Brock (1999)</xref> and treated as a smooth abdominal form of <italic><tp:taxon-name><tp:taxon-name-part taxon-name-part-type="genus" reg="Phyllium">P.</tp:taxon-name-part> <tp:taxon-name-part taxon-name-part-type="species" reg="hausleithneri">hausleithneri</tp:taxon-name-part></tp:taxon-name></italic> in <xref ref-type="bibr" rid="B21">Hennemann et al. (2009)</xref>, however, without examining the specimen in question it is best to leave this as an unconfirmed record. This is because the morphologically similar <italic><tp:taxon-name><tp:taxon-name-part taxon-name-part-type="genus" reg="Phyllium">Phyllium</tp:taxon-name-part> <tp:taxon-name-part taxon-name-part-type="species" reg="rubrum">rubrum</tp:taxon-name-part></tp:taxon-name></italic> Cumming, Le Tirant, &amp; Teemsma, 2018 is also found in Peninsular Malaysia and has in the past been considered a form of <italic><tp:taxon-name><tp:taxon-name-part taxon-name-part-type="genus" reg="Phyllium">P.</tp:taxon-name-part> <tp:taxon-name-part taxon-name-part-type="species" reg="hausleithneri">hausleithneri</tp:taxon-name-part></tp:taxon-name></italic>. <italic><tp:taxon-name><tp:taxon-name-part taxon-name-part-type="genus" reg="Phyllium">Phyllium</tp:taxon-name-part> <tp:taxon-name-part taxon-name-part-type="species" reg="rubrum">rubrum</tp:taxon-name-part></tp:taxon-name></italic> can be differentiated from <italic><tp:taxon-name><tp:taxon-name-part taxon-name-part-type="genus" reg="Phyllium">Phyllium</tp:taxon-name-part> <tp:taxon-name-part taxon-name-part-type="species" reg="hausleithneri">hausleithneri</tp:taxon-name-part></tp:taxon-name></italic> by the larger size (90.0 mm or larger in female <italic><tp:taxon-name><tp:taxon-name-part taxon-name-part-type="genus" reg="Phyllium">P.</tp:taxon-name-part> <tp:taxon-name-part taxon-name-part-type="species" reg="rubrum">rubrum</tp:taxon-name-part></tp:taxon-name></italic> and 74.6–82.8 mm in <italic><tp:taxon-name><tp:taxon-name-part taxon-name-part-type="genus" reg="Phyllium">P.</tp:taxon-name-part> <tp:taxon-name-part taxon-name-part-type="species" reg="hausleithneri">hausleithneri</tp:taxon-name-part></tp:taxon-name></italic>) and coxae color (red/orange in <italic><tp:taxon-name><tp:taxon-name-part taxon-name-part-type="genus" reg="Phyllium">P.</tp:taxon-name-part> <tp:taxon-name-part taxon-name-part-type="species" reg="rubrum">rubrum</tp:taxon-name-part></tp:taxon-name></italic> and purple in <italic><tp:taxon-name><tp:taxon-name-part taxon-name-part-type="genus" reg="Phyllium">P.</tp:taxon-name-part> <tp:taxon-name-part taxon-name-part-type="species" reg="hausleithneri">hausleithneri</tp:taxon-name-part></tp:taxon-name></italic>). <xref ref-type="bibr" rid="B7">Brock (1999)</xref> lists this Selangor State record as <italic><tp:taxon-name><tp:taxon-name-part taxon-name-part-type="genus" reg="Phyllium">Phyllium</tp:taxon-name-part> <tp:taxon-name-part taxon-name-part-type="species" reg="siccifolium">siccifolium</tp:taxon-name-part></tp:taxon-name></italic> and notes that females from Peninsular Malaysia are ranging in size from 77.0 to 92.0 mm in length which encompasses the range of sizes of both these species. Therefore, without examining the specimen from Bukit Kutu, we must treat this identification as tentative until it can be confirmed as <italic><tp:taxon-name><tp:taxon-name-part taxon-name-part-type="genus" reg="Phyllium">P.</tp:taxon-name-part> <tp:taxon-name-part taxon-name-part-type="species" reg="hausleithneri">hausleithneri</tp:taxon-name-part></tp:taxon-name></italic> or <italic><tp:taxon-name><tp:taxon-name-part taxon-name-part-type="genus" reg="Phyllium">P.</tp:taxon-name-part> <tp:taxon-name-part taxon-name-part-type="species" reg="rubrum">rubrum</tp:taxon-name-part></tp:taxon-name></italic>.</p><p>Singapore: <xref ref-type="bibr" rid="B35">Seow-Choen (2017)</xref> listed this species, but gave no actual specimen records, and his included photos were stated as coming from Tapah Hills, Perak, Malaysia, so we are unsure of the basis for the inclusion. He could have been referencing to a specimen listed in <xref ref-type="bibr" rid="B25">Klante (1976)</xref> from Singapore (“Bukit Timah rd.”; incorrectly identified as <italic><tp:taxon-name><tp:taxon-name-part taxon-name-part-type="genus" reg="Phyllium">Phyllium</tp:taxon-name-part> <tp:taxon-name-part taxon-name-part-type="species" reg="woodi">woodi</tp:taxon-name-part></tp:taxon-name></italic> Rehn &amp; Rehn, 1934), which Klante noted as being 75.0 mm in length, matching the size range of <italic><tp:taxon-name><tp:taxon-name-part taxon-name-part-type="genus" reg="Phyllium">P.</tp:taxon-name-part> <tp:taxon-name-part taxon-name-part-type="species" reg="hausleithneri">hausleithneri</tp:taxon-name-part></tp:taxon-name></italic> and not <italic><tp:taxon-name><tp:taxon-name-part taxon-name-part-type="genus" reg="Phyllium">P.</tp:taxon-name-part> <tp:taxon-name-part taxon-name-part-type="species" reg="rubrum">rubrum</tp:taxon-name-part></tp:taxon-name></italic>. But with so many errors in identification over the years we do not include this record in our confirmed distribution for this species yet and wait until additional material is collected and confirmed from Singapore.</p></tp:treatment-sec><tp:treatment-sec sec-type="discussion" id="SECID0EFIAG"><title>Discussion.</title><p>This species has been in the phasmid breeding community for many years (Figure <xref ref-type="fig" rid="F6">6A–E</xref>), with most of those years being sold erroneously as <italic><tp:taxon-name><tp:taxon-name-part taxon-name-part-type="genus" reg="Phyllium">Phyllium</tp:taxon-name-part> <tp:taxon-name-part taxon-name-part-type="species" reg="siccifolium">siccifolium</tp:taxon-name-part></tp:taxon-name></italic> which has led to much of the confusion surrounding this species. To help clear up confusion, the morphological variations and numerous misidentifications were presented in the discussion of <italic><tp:taxon-name><tp:taxon-name-part taxon-name-part-type="genus" reg="Phyllium">Phyllium</tp:taxon-name-part> <tp:taxon-name-part taxon-name-part-type="species" reg="hausleithneri">hausleithneri</tp:taxon-name-part></tp:taxon-name></italic> in <xref ref-type="bibr" rid="B21">Hennemann et al. (2009)</xref>. <italic><tp:taxon-name><tp:taxon-name-part taxon-name-part-type="genus" reg="Phyllium">Phyllium</tp:taxon-name-part> <tp:taxon-name-part taxon-name-part-type="species" reg="hausleithneri">hausleithneri</tp:taxon-name-part></tp:taxon-name></italic> from Peninsular Malaysia was morphologically compared extensively to <italic><tp:taxon-name><tp:taxon-name-part taxon-name-part-type="genus" reg="Phyllium">P.</tp:taxon-name-part> <tp:taxon-name-part taxon-name-part-type="species" reg="nisus">nisus</tp:taxon-name-part></tp:taxon-name></italic> sp. nov. in <xref ref-type="bibr" rid="B12">Cumming et al. (2018)</xref> before it was realized that <italic><tp:taxon-name><tp:taxon-name-part taxon-name-part-type="genus" reg="Phyllium">P.</tp:taxon-name-part> <tp:taxon-name-part taxon-name-part-type="species" reg="nisus">nisus</tp:taxon-name-part></tp:taxon-name></italic> sp. nov. was an undescribed sister species. Newly hatched nymphs of <italic><tp:taxon-name><tp:taxon-name-part taxon-name-part-type="genus" reg="Phyllium">P.</tp:taxon-name-part> <tp:taxon-name-part taxon-name-part-type="species" reg="hausleithneri">hausleithneri</tp:taxon-name-part></tp:taxon-name></italic> (Figure <xref ref-type="fig" rid="F6">6C</xref>) cannot be distinguished from the two new species from within clade B described below as their coloration falls within their observed variation.</p><fig id="F6" position="float" orientation="portrait"><object-id xmlns:xlink="http://www.w3.org/1999/xlink" content-type="doi" xlink:type="simple">10.3897/zookeys.913.49044.figure6</object-id><object-id xmlns:xlink="http://www.w3.org/1999/xlink" content-type="arpha" xlink:type="simple">76820D32-B448-58D5-84A1-44E04BB7960F</object-id><label>Figure 6.</label><caption><p><italic><tp:taxon-name><tp:taxon-name-part taxon-name-part-type="genus" reg="Phyllium">Phyllium</tp:taxon-name-part> <tp:taxon-name-part taxon-name-part-type="species" reg="hausleithneri">hausleithneri</tp:taxon-name-part></tp:taxon-name></italic> live captive bred individuals, photos courtesy of Bruno Kneubühler. <bold>A</bold> Female <bold>B</bold> male <bold>C</bold> freshly hatched nymph <bold>D</bold> female ventral view of purple coxae <bold>E</bold> male ventral view of purple coxae.</p></caption><graphic xmlns:xlink="http://www.w3.org/1999/xlink" xlink:href="zookeys-913-089-g006.jpg" position="float" orientation="portrait" xlink:type="simple" id="oo_381030.jpg"><uri content-type="original_file" xlink:type="simple">https://binary.pensoft.net/fig/381030</uri></graphic></fig></tp:treatment-sec><tp:treatment-sec><!--Section generated to contain objects referenced in tp:taxon-treatment.--><fig id="F4" position="float" orientation="portrait"><object-id xmlns:xlink="http://www.w3.org/1999/xlink" content-type="doi" xlink:type="simple">10.3897/zookeys.913.49044.figure4</object-id><object-id xmlns:xlink="http://www.w3.org/1999/xlink" content-type="arpha" xlink:type="simple">B2CA12A5-8568-5B2F-9775-741F959BDBA9</object-id><label>Figure 4.</label><caption><p>Distribution map for <italic><tp:taxon-name><tp:taxon-name-part taxon-name-part-type="genus" reg="Phyllium">Phyllium</tp:taxon-name-part> <tp:taxon-name-part taxon-name-part-type="species" reg="giganteum">giganteum</tp:taxon-name-part></tp:taxon-name></italic> (Borneo, Peninsular Malaysia, Sumatra, and Java), <italic><tp:taxon-name><tp:taxon-name-part taxon-name-part-type="genus" reg="Phyllium">Phyllium</tp:taxon-name-part> <tp:taxon-name-part taxon-name-part-type="species" reg="hausleithneri">hausleithneri</tp:taxon-name-part></tp:taxon-name></italic> (Peninsular Malaysia), <italic><tp:taxon-name><tp:taxon-name-part taxon-name-part-type="genus" reg="Phyllium">Phyllium</tp:taxon-name-part> <tp:taxon-name-part taxon-name-part-type="species" reg="nisus">nisus</tp:taxon-name-part></tp:taxon-name></italic> sp. nov. (Sumatra), and <italic><tp:taxon-name><tp:taxon-name-part taxon-name-part-type="genus" reg="Phyllium">Phyllium</tp:taxon-name-part> <tp:taxon-name-part taxon-name-part-type="species" reg="gardabagusi">gardabagusi</tp:taxon-name-part></tp:taxon-name></italic> sp. nov. (Java) and <italic><tp:taxon-name><tp:taxon-name-part taxon-name-part-type="genus" reg="Phyllium">Phyllium</tp:taxon-name-part> <tp:taxon-name-part taxon-name-part-type="species" reg="jacobsoni">jacobsoni</tp:taxon-name-part></tp:taxon-name></italic> (Java).</p></caption><graphic xmlns:xlink="http://www.w3.org/1999/xlink" xlink:href="zookeys-913-089-g004.jpg" position="float" orientation="portrait" xlink:type="simple" id="oo_381028.jpg"><uri content-type="original_file" xlink:type="simple">https://binary.pensoft.net/fig/381028</uri></graphic></fig></tp:treatment-sec><ref-list><ref id="B7"><mixed-citation xmlns:xlink="http://www.w3.org/1999/xlink" xlink:type="simple"><person-group><name name-style="western"><surname>Brock</surname><given-names>PD</given-names></name></person-group> (<year>1999</year>) <source>Stick and Leaf Insects of Peninsular Malaysia and Singapore. Malaysian Nature Society, Academe Art and Printing Sdn.</source><publisher-name>Bhd.</publisher-name>, <publisher-loc>Kuala Lumpur</publisher-loc>, <size units="page">222 pp</size>.</mixed-citation></ref><ref id="B21"><mixed-citation xmlns:xlink="http://www.w3.org/1999/xlink" xlink:type="simple"><person-group><name name-style="western"><surname>Hennemann</surname><given-names>FH</given-names></name><name name-style="western"><surname>Conle</surname><given-names>OV</given-names></name><name name-style="western"><surname>Gottardo</surname><given-names>M</given-names></name><name name-style="western"><surname>Bresseel</surname><given-names>J</given-names></name></person-group> (<year>2009</year>) <article-title>On certain species of the genus <italic><tp:taxon-name><tp:taxon-name-part taxon-name-part-type="genus">Phyllium</tp:taxon-name-part></tp:taxon-name></italic> Illiger, 1798, with proposals for an intra-generic systematization and the descriptions of five new species from the Philippines and Palawan (<tp:taxon-name><tp:taxon-name-part taxon-name-part-type="order">Phasmida</tp:taxon-name-part></tp:taxon-name>: <tp:taxon-name><tp:taxon-name-part taxon-name-part-type="family">Phylliidae</tp:taxon-name-part></tp:taxon-name>: <tp:taxon-name><tp:taxon-name-part taxon-name-part-type="subfamily">Phylliinae</tp:taxon-name-part></tp:taxon-name>: <tp:taxon-name><tp:taxon-name-part taxon-name-part-type="tribe">Phylliini</tp:taxon-name-part></tp:taxon-name>).</article-title><source>Zootaxa</source><volume>2322</volume>: <fpage>1</fpage>–<lpage>83</lpage>. <ext-link xlink:type="simple" ext-link-type="doi" xlink:href="10.11646/zootaxa.2322.1.1">https://doi.org/10.11646/zootaxa.2322.1.1</ext-link></mixed-citation></ref><ref id="B35"><mixed-citation xmlns:xlink="http://www.w3.org/1999/xlink" xlink:type="simple"><person-group><name name-style="western"><surname>Seow-Choen</surname><given-names>F</given-names></name></person-group> (<year>2017</year>) <source>A taxonomic guide to the stick insects of Borneo, Volume II.</source><publisher-name>Natural History Publications (Borneo)</publisher-name>, <publisher-loc>Kota Kinabalu</publisher-loc>, <size units="page">261 pp</size>.</mixed-citation></ref><ref id="B25"><mixed-citation xmlns:xlink="http://www.w3.org/1999/xlink" xlink:type="simple"><person-group><name name-style="western"><surname>Klante</surname><given-names>H</given-names></name></person-group> (<year>1976</year>) <article-title>Die “Wandelnden Blätter”: Eine taxonomische Revision der Gattung <italic><tp:taxon-name><tp:taxon-name-part taxon-name-part-type="genus">Phyllium</tp:taxon-name-part></tp:taxon-name></italic> Ill. (<tp:taxon-name><tp:taxon-name-part taxon-name-part-type="class">Insecta</tp:taxon-name-part></tp:taxon-name>, <tp:taxon-name><tp:taxon-name-part taxon-name-part-type="order">Orthoptera</tp:taxon-name-part></tp:taxon-name>, <tp:taxon-name><tp:taxon-name-part taxon-name-part-type="order">Phasmatoptera</tp:taxon-name-part></tp:taxon-name>).</article-title><source>Zoologische Beiträge</source><volume>22</volume>: <fpage>49</fpage>–<lpage>76</lpage>.</mixed-citation></ref><ref id="B12"><mixed-citation xmlns:xlink="http://www.w3.org/1999/xlink" xlink:type="simple"><person-group><name name-style="western"><surname>Cumming</surname><given-names>RT</given-names></name><name name-style="western"><surname>Valero Riquelme</surname><given-names>P</given-names></name><name name-style="western"><surname>Teemsma</surname><given-names>SN</given-names></name></person-group> (<year>2018</year>) <article-title>Description of <tp:taxon-name><tp:taxon-name-part taxon-name-part-type="genus">Phyllium</tp:taxon-name-part> (<tp:taxon-name-part taxon-name-part-type="subgenus">Phyllium</tp:taxon-name-part>) <tp:taxon-name-part taxon-name-part-type="species">conlei</tp:taxon-name-part></tp:taxon-name>, new species, and a first look at the <tp:taxon-name><tp:taxon-name-part taxon-name-part-type="family">Phylliidae</tp:taxon-name-part></tp:taxon-name> (<tp:taxon-name><tp:taxon-name-part taxon-name-part-type="order">Phasmatodea</tp:taxon-name-part></tp:taxon-name>) of the Lesser Sunda Islands, Indonesia.</article-title><source><tp:taxon-name><tp:taxon-name-part taxon-name-part-type="class">Insecta</tp:taxon-name-part></tp:taxon-name> Mundi</source><volume>0677</volume>: <fpage>1</fpage>–<lpage>9</lpage>. <ext-link xlink:type="simple" ext-link-type="uri" xlink:href="https://journals.flvc.org/mundi/article/view/107790">https://journals.flvc.org/mundi/article/view/107790</ext-link></mixed-citation></ref></ref-list></tp:taxon-treatment>
