# Supplementary material for: Notes on the leaf insects of the genus Phyllium of Sumatra and Java, Indonesia, including the description of two new species with purple coxae (Phasmatodea, Phylliidae)
Source: Zookeys. 2020 Feb 19;913:89–126. doi: 10.3897/zookeys.913.49044 (PMC7044250; doi:10.3897/zookeys.913.49044)
Supplement: Supplementary material 1 [file zookeys-913-089-s001.xlsx]

## Sheet: Sheet1
Supplementary Table S1: GenBank accession numbers for 55 sequences from Phyllium specimens, including sex, type designation, specimen collection code, and collection data.
Species and Sex	Type	Coll RC#	Collection data	GenBank accession numbers
Phyllium (Pulchriphyllium)				16S	28S	COI
P. abdulfatahi (♀)	/	16-040	Malaysia: Peninsular, Perak, Tapah Hills: February, 2012	MN364987	MN364968	MN365003
P. bioculatum (♀)	/	18-277	Indonesia: West Sumatra Province, Mentawai Islands, Regency, Siberut Island	MN364976	/	MN364997
P. giganteum (♀)	/	16-045	Malaysia: Peninsular, Perak, Tapah Hills: January, 2012	MN364989	MN364970	MN365005
P. pulchrifolium (♀)	/	16-030	Indonesia: Java	MN364988	MN364969	MN365004
P. shurei (♂)	HT	16-258	Indonesia: West-Java, Sukabumi, Kabandungan Village: August, 2016	MN364990	/	MN365006
Phyllium (Phyllium)
P. gardabagusi (♀)	HT	16-202	Indonesia: West-Java, Mt. Halimun: August, 2014	MN364982	MN364963	MN365002
P. gardabagusi (♀)	PT	16-203	Indonesia: East-Java, Mt. Argopuro: No Date	MN364983	MN364964	/
P. gardabagusi (♀)	PT	16-192	Indonesia: East-Java, Mt. Argopuro: May, 2012	MN364984	MN364965	/
P. gardabagusi (♂)	PT	16-204	Indonesia: West-Java, Mt. Halimun: January, 2015	MN364985	MN364966	/
P. gardabagusi (♂)	PT	16-206	Indonesia: West-Java, Mt. Halimun: August, 2014	MN364986	MN364967	/
P. hausleithneri (♀)	/	16-085	Malaysia: Peninsular, Pahang, Cameron Highlands: June 2010	MN364977	MN364958	MN364998
P. hausleithneri (♀)	/	16-086	Malaysia: Peninsular, Perak, Tapah Hills: April, 2012	MN364978	MN364959	MN364999
P. jacobsoni (♀)	/	16-089	Indonesia: West-Java	MN364979	MN364960	MN365000
P. jacobsoni (♀)	/	16-091	Indonesia: West-Java, Mt. Halimun: January, 2015	MN364981	MN364962	/
P. jacobsoni (♀)	/	16-090	Indonesia: West-Java	MN364980	MN364961	MN365001
P. jacobsoni (♀)	/	16-257	Indonesia: West-Java	MN364996	MN364975	MN365012
P. nisus (♀)	PT	17-091	Indonesia: Sumatra, Bengkulu: October 2016	MN364991	/	MN365007
P. nisus (♀)	PT	17-092	Indonesia: Sumatra, Bengkulu: October 2016	MN364995	MN364974	MN365011
Outgroups		Sample ID
Bacillus sp.	/	SB0310	Mediterranean	MN364993	MN364972	MN365009
Orthomeria kangi	/	SB0339	Philippines	MN364994	MN364973	MN365010
Parectatosoma hystrix	/	SB0157	Madagascar	MN364992	MN364971	MN365008
