# Supplementary material for: Notes on the leaf insects of the genus Phyllium of Sumatra and Java, Indonesia, including the description of two new species with purple coxae (Phasmatodea, Phylliidae)
Source: Zookeys. 2020 Feb 19;913:89–126. doi: 10.3897/zookeys.913.49044 (PMC7044250; doi:10.3897/zookeys.913.49044)
Supplement: Supplementary material 2 [file zookeys-913-089-s002.xlsx]

## Sheet: Sheet1
Supplementary Table S2: Primers and corresponding information for genes used in this study.
Gene	Primer	Direction	Sequence (5' - 3')	Annealing temperature (C°)	Reference
28S	28S-356	forward	AGAACTTTGAAGAGAGAGTTCAAGA	55	Buckley et al. (2009)
28S	28S-1009	reverse	TCAAGACGGGTCGGGAGA		Buckley et al. (2009)
COI	C1-J-2195	forward	TTGATTTTTTGGTCATCCAGAAGT	55	Buckley et al. (2009)
COI	TL2-N-3014	reverse	TCCAATGCACTAATCTGCCATATTA		Buckley et al. (2009)
16S	16S a	forward	CGCCTGTTTATCAAAAACAT	50	Robertson et al. (2013)
16S	16S b	reverse	CTCCGGTTTGAACTCAGATCA		Robertson et al. (2013)
