# Supplementary material for: Notes on the leaf insects of the genus Phyllium of Sumatra and Java, Indonesia, including the description of two new species with purple coxae (Phasmatodea, Phylliidae)
Source: Zookeys. 2020 Feb 19;913:89–126. doi: 10.3897/zookeys.913.49044 (PMC7044250; doi:10.3897/zookeys.913.49044)
Supplement: Supplementary material 3 [file zookeys-913-089-s003.xlsx]

## Sheet: Sheet1
	Deposition of Paratype Material for Phyllium (Phyllium) gardabagusi sp. nov. and Phyllium (Phyllium) nisus sp. nov.
	Phyllium (Phyllium) nisus sp. nov.
	Insectarium de Montréal collection, Montréal, Québec / Canada
	Holotype
	1♀	Indonesia: Sumatra, Bengkulu Prov., Bengkulu District, Besuki Village: IV.2017, Bred by Local Collector. (Coll RC 18-157).
Quantity
	Paratypes	(128 ♀, 36 ♂, 27 Eggs)
	Insectarium de Montréal collection, Montréal, Québec / Canada
16	♀	Indonesia: Sumatra Island, Bengkulu Prov., Bengkulu district, Besuki Village: April, 2017, Bred by Local collector.
	Bogor Zoology Museum, Indonesia Institute of Sciences, Bogor, Java / Indonesia
2	♀	Indonesia: Sumatra Island, Bengkulu Prov., Bengkulu district, Besuki Village: December, 2018, Bred by Local collector (ex Stephane Le Tirant coll.)
1	♂	Indonesia: Sumatra, Bengkulu Prov., Bengkulu District, Besuki Village: IV.2017, Bred by Local Collector (ex Stephane Le Tirant coll.)
	Natural History Museum United Kingdon, London / England
2	♀	Indonesia: Sumatra Island, Bengkulu Prov., Bengkulu district, Besuki Village: December, 2018, Bred by Local collector (ex Stephane Le Tirant coll.)
1	♂	Indonesia: Sumatra, Bengkulu Prov., Bengkulu District, Besuki Village: IV.2017, Bred by Local Collector (ex Stephane Le Tirant coll.)
	Royce Cumming Private Collection, King City, California / USA
12	♀	Indonesia: Sumatra Island, Bengkulu Province: January–March, 2017 [Coll RC 17-083 – 17-092, 17-104, 17-107] Bred by Local collector.
4	♀	Indonesia: Sumatra Island: February, 2017 [Coll RC 17-215 – 17-218] Bred by Local collector.
4	♀	Indonesia: Sumatra, Bengkulu Prov., Bengkulu District, Besuki Village: IV.2017, Local Collector [18-156, 18-158 – 18-160] Bred by Local collector.
3	♀	Indonesia: Sumatra Island, Bengkulu Province: January–March, 2017 [Coll RC 17-073, 17-076, 17-077] (female nymphs) Bred by Local collector.
5	♂	Indonesia: Sumatra Island, Bengkulu Province: January–March, 2017 [Coll RC 17-064 – 17-068] Bred by Local collector.
4	♂	Indonesia: Sumatra Island: April, 2017 [Coll RC 17-211 – 17-214] Bred by Local collector.
2	♂	Indonesia: Sumatra, Bengkulu Prov., Bengkulu District, Besuki Village: IV.2017, Local Collector [Coll RC 18-161 & 18-162] Bred by Local collector.
3	♂	Indonesia: Sumatra Island, Bengkulu Province: January–March, 2017 [Coll RC 17-078, 17-080, 17-082] (male nymphs) Bred by Local collector.
4	Eggs	Removed from the abdomen of paratype female Coll RC 17-107 [Coll RC 17-377 – 17-380]
10	Eggs	Removed from the abdomen of paratype female Coll RC 17-086 [Coll RC 19-133 – 19-142]
5	Eggs	Removed from the abdomen of paratype female Coll RC 17-089 [Coll RC 19-143 – 19-147]
3	Eggs	Removed from the abdomen of paratype female Coll RC 17-087 [Coll RC 19-148 – 19-150]
5	Eggs	Removed from the abdomen of paratype female Coll RC 17-085 [Coll RC 19-151 – 19-155]
	Stephane Le Tirant Private Collection, Montréal, Québec / Canada
27	♀	Indonesia: Sumatra Island, Bengkulu Prov., Bengkulu district, Besuki Village: April, 2017, Bred by Local collector
44	♀	Indonesia: Sumatra Island, Bengkulu Prov., Bengkulu district, Besuki Village: December, 2018, Bred by Local collector
5	♂	Indonesia: Sumatra, Bengkulu Prov., Bengkulu District, Besuki Village: IV.2018, Bred by Local Collector
7	♂	Indonesia: Sumatra, Bengkulu Prov., Bengkulu District, Besuki Village: IV.2017, Bred by Local Collector
	Oskar V. Conle Private Collection, Bolsterlang / Germany
14	♀	Indonesia: Sumatra Island, near “Bukit Daun” volcano (near Bengkulu), culture bred by Bruno Kneubühler in 2018.
8	♂	Indonesia: Sumatra Island, near “Bukit Daun” volcano (near Bengkulu), culture bred by Bruno Kneubühler in 2018.
	Phyllium (Phyllium) gardabagusi sp. nov.
	Insectarium de Montréal collection, Montréal, Québec / Canada
	Holotype
	1♀	Indonesia: West-Java, Mt. Halimun: August, 2014. [Coll RC 16-202]. Deposited in the Montreal Insectarium type collection
	Paratypes	(23 ♀, 18 ♂, 50 Eggs)
	Royce Cumming Private Collection, King City, California / USA
1	♀	Indonesia: East-Java, Mt. Argopuro: May, 2012, Coll RC 16-192
1	♀	Coll RC 16-203 (Indonesia: East-Java, Mt. Argopuro: No Date)
1	♀	Coll RC 18-418 (Indonesia: West-Java, Mt. Halimut (likely a typo meant to say “Mt. Halimun”), 25.X.2014, Local Collector)
1	♂	Coll RC 16-206 (Indonesia: West-Java, Mt.Halimun: August, 2014)
1	♂	Coll RC 16-204 (Indonesia: West-Java, Mt.Halimun: January, 2015)
1	♂	Coll RC 18-417 (Indonesia: West-Java, Mt. Halimut (likely a typo meant to say “Mt. Halimun”), 25.X.2014, Local Collector)
1	♂	Coll RC 16-205 (Indonesia: W. Java, Mt. Halimun: Aug. 2014)
10	Eggs	Coll RC 18-134 –18-143 (Indonesia: Java, Mt. Argopuro: Culture <Phyllium sp. “Argopuro, Blue-coxae”> from Maxime Ortiz (France).
22	Eggs	Coll RC 19-024 –19-045 (Indonesia: Java, Mt. Argopuro: Culture from Bruno Kneubühler "Blue Coxae")
	Stephane Le Tirant Private Collection, Montréal, Québec / Canada
3	♀	Indonesia: East-Java, Mt. Argopuro: 4–11.IV.2001, Local Collector
1	♂	Indonesia: Java, Mt. Argopuro: Culture <Phyllium sp. “Argopuro, Blue-coxae”> from Maxime Ortiz, France
	Oskar V. Conle Private Collection, Bolsterlang / Germany
14	♀	Indonesia: Java Island, Mt. Argopuro, Culture <Phyllium sp. “Argopuro, Blue-coxae”> culture bred by Bruno Kneubühler in 2018.
8	♂	Indonesia: Java Island, Mt. Argopuro, Culture <Phyllium sp. “Argopuro, Blue-coxae”> culture bred by Bruno Kneubühler in 2018.
18	Eggs	Indonesia: Java Island, Mt. Argopuro, Culture <Phyllium sp. “Argopuro, Blue-coxae”> culture bred by Bruno Kneubühler in 2018.
	Maxime Ortiz Private Collection, Cessy / France
3	♀	Indonesia: Java Island, Mt. Argopuro, cultured in France by Maxime Ortiz during September, 2018 through early 2019. Captive population fed on Bramble (Rubus sp.), Quercus sp., and Salal (Gaulthoria shallon).
5	♂	Indonesia: Java Island, Mt. Argopuro, cultured in France by Maxime Ortiz during September, 2018 through early 2019. Captive population fed on Bramble (Rubus sp.), Quercus sp., and Salal (Gaulthoria shallon).
