# Supplementary material for: Notes on the leaf insects of the genus Phyllium of Sumatra and Java, Indonesia, including the description of two new species with purple coxae (Phasmatodea, Phylliidae)
Source: Zookeys. 2020 Feb 19;913:89–126. doi: 10.3897/zookeys.913.49044 (PMC7044250; doi:10.3897/zookeys.913.49044)
Supplement: Supplementary material 4 [file zookeys-913-089-s004.xlsx]

## Sheet: Sheet1
Supplementary Table S4.​ Measurements of ​Phyllium​ ​gardabagusi ​sp. nov., holotype female, paratype males and females. All measurements made to the nearest 0.1 mm. Measurements for paratypes are given with a minimum to maximum range. *Including cerci and head, excluding antennae. **Only one female specimen [Coll RC 16-203] had the alae exposed to measure.
Feature [mm]	Holotype Female	Paratype Females	Paratype Males
Length of body*	68.4	70.1–77.3	50.0–50.5
Length/greatest width of head	6.3/5.7	6.1–7.0/5.5–5.8	2.9–3.0/2.7–2.8
Pronotum	3.9	4.1–4.2	2.2–2.8
Mesonotum	6.1	5.8–6.9	3.8–3.8
Length of tegmina	40.3	44.0–45.3	17.4–17.6
Length of alae	-	4.6**	36.1– 37.6
Greatest width of abdomen	30.1	31.5–32.9	13.8–14.1
Profemora	11.9	13.4–13.9	9.2–9.6
Mesofemora	11.4	12.3–12.9	8.6– 9.3
Metafemora	15.1	14.6–16.1	10.2–10.3
Protibiae	7.6	8.6–8.8	6.6–6.7
Mesotibiae	8.2	8.6–8.6	5.8– 6.1
Metatibiae	11.8	12.0–12.8	8.1–8.3
Antennae	3.6	3.4–3.8	26.6–27.5
