# Supplementary material for: Notes on the leaf insects of the genus Phyllium of Sumatra and Java, Indonesia, including the description of two new species with purple coxae (Phasmatodea, Phylliidae)
Source: Zookeys. 2020 Feb 19;913:89–126. doi: 10.3897/zookeys.913.49044 (PMC7044250; doi:10.3897/zookeys.913.49044)
Supplement: Supplementary material 5 [file zookeys-913-089-s005.fas]

>RC16-086_Phyllium_hausleithneri
-TGATTTAATTTAATGGCCGCGGTATTTTGACCGTGCAAAGGTAGCGTAATCATTAGCTTATTAATTGTAGGATTGTATGAATGGTTGGACGAAATATTGACTGTCTCATATTTATTAATTAGAATTTAATTTTTGGGTTAAAAAGCCTAAATTTTTTTAAAGGACGAGAAGACCCTATAGATCTTTATTTTCATTAT-TTTGTTTCTTTT-GTATTTATTTATTTATTGGATTTTTAATTGGGGTGATTTAGAGATATGATTAACTCTTTATTTTTTTTTTCATTTATTTTTGTTTAATTGACCTTTTATTATTGTTTATAAAATTAATACCTTAGGGATAACAGCGTAATTCTCCTTGAAGTTCATATTGACAGGGGAATTGCGACCTCGATGTTGAATTAAATTAGTATTAGGGTAAAGTTTAATTACTGGGTCTGTTCACCCCTANAGTCTTACATGATCTGA---AATCCTGAATTCGAAAGGGGTTGGATTCAGATCCTACCGTTCGCATACTAGGCAGCCCCACTGTGGATGGTGCCGGTCGCCCGCGGCGATTAATTTCGTTTGCGGTGTCGTTTCTGGCGTCCACCCGGTGGTGGCTGACCACCTTCGCGGAGGGTCGCACTTCTCCCCTAGTAGAAACGTCGCGACCCGTTGGGTGCCGGCCGAAGGCCCGGGAAGGAAGCCCGCGCATCCTGTGGTGGTTGCCACAGGCGTGCGGACTCCCGGTGACCCGGCCGGCTGCCCGACGGTACGACCAGAGGAGCCGATCCGCTGAATGGGAAACACTGTGGTTTGTGAAGCGTGCGGCCCGGCGCCGATACGTGCGGGGATTGAGGTGTAAACCGGGGGTGCCCGTGCGAAGCACGGTCCCGGCCCTGCTGCGTCGTCGGTTGCCGGTGTCCTCGCACTGGATCGATACTCCCGTCTGCGACGCCCATCTTCGGATGGTCTCC--ATCTCACACATYATTTCTAATGAAAGAGGAAAAAAAGAAGTTTTTGGCAACCTAGGAATAATTTTTGCCATAGCTGCAATCGGATTACTAGGGTTCGTAGTRTGAGCACACCATATATTTACTGTTGGTATAGATGTAGACACACGAGCCTACTTCACCTCAGCAACAATGATCATTGCAGTACCRACKGGTATTAAAGTATTTAGATGATTAACAACTATATATGGCTCCAAATTAACATTTAGACCATCGKGCTTATGATCACTAGGATTTGTATTACTATTTACTTTAGGGGGTTTAACGGGAATTGTTCTATCAAACTCATCAATTGATACCACCCTTCAKGATACATACTATGTAGTRGCCCACTTCCATTACGTATTGTCAATAGGAGCAGTTTTCGCAATCATAGCAGGATTCATTCAATGATACCCTTTATTTACAGGACTATCRATAAACCCAAAATGATTAAAAATTCAATTTTATATAATATTTATTGGAGTAAATATAACTTTCTTTCCCCAACACTTTCTTGGATTAGCAGGAATGCCCCGACGATACTCTGATTATCCTGATATATTCAGATCATGAAATATTTTATCATCAATAGGAGCCCTAATCTCATCAYTAAGAATAATAATATTCATTATAATCATTTGGGAAAGATTATCATCAAAGCGACAAATCATATTAAGATCGCATTTAAACAGATCATTAGAATGATCTCATAATAACCCCCCAAATGATCACACCTATAGAGAATTACCTATTATAATTAAATTCTAATATGGCAA-
>RC16-258_Phyllium_shurei
TGATTTATATTTAATGGCCGCGGTATTTTGACCGTGCAAAGGTAGCATAATCATTAGCTTATTAAATATAAGATTGAATGAATGGTTGGACGAAATATTAACTGTCTTCATTTTAATAGTTATAATTTAATTTTTGAGTTAAAAAGCTTAAATTTTTTTAAAGGACGAGAAGACCCTATAGATCTTTATTTTTATTTTTTT-ATTAATTTTTAGTTTATTTTTGTTTTTAAGTTTTTTGTTGGGGTGACATTTGGATATAATTAACTCTTTATTTTTTTTTTCATTTATTTATGTTTAGTTGATTTTTTATTATT-TTTATAAAAATAATACCTTAGGGATAACAGCGTAATTCTTTTTGAAGTTCATATTGACATGGGAATTGCNACCTCNATGTTGAATTAAATTATTATTAGGGTATANCTTATTTGTTAGGTCTGTTCACCTTTAAATTCTTACATGATCTGAG--NNNNNNNNNNNNNNNNNNNNNNNNNNNNNNNNNNNNNNNNNNNNNNNNNNNNNNNNNNNNNNNNNNNNNNNNNNNNNNNNNNNNNNNNNNNNNNNNNNNNNNNNNNNNNNNNNNNNNNNNNNNNNNNNNNNNNNNNNNNNNNNNNNNNNNNNNNNNNNNNNNNNNNNNNNNNNNNNNNNNNNNNNNNNNNNNNNNNNNNNNNNNNNNNNNNNNNNNNNNNNNNNNNNNNNNNNNNNNNNNNNNNNNNNNNNNNNNNNNNNNNNNNNNNNNNNNNNNNNNNNNNNNNNNNNNNNNNNNNNNNNNNNNNNNNNNNNNNNNNNNNNNNNNNNNNNNNNNNNNNNNNNNNNNNNNNNNNNNNNNNNNNNNNNNNNNNNNNNNNNNNNNNNNNNNNNNNNNNNNNNNNNNNNNNNNNNNNNNNNNNNNNNNNNNNNNNNNNNNNNNNNNNNNNNNNNNNNNNNNNNNNNNNNNNNNNNNNNNNNNNNNNNNNNNNNNNATTTCACATATTATCATACATGAAAGAGGGAAAAAAGAAGTATTTGGTAATATAGGAATAATTTTTGCAATAGCAGCAATTGGTATACTAGGTTTTATCGTGTGAGCCCATCACATATTTACAGTAGGAATAGATGTTGATACACGAGCATATTTTACATCAGCTACAATAATTATTGCCGTACCCACAGGGATTAAAGTATTTAGATGATTAACTACTATATACGGGTCCAAAATAACCTTTAGACCTTCATGTTTATGAAGACTTGGTTTCATTTTCCTATTTACATTAGGAGGGCTTACAGGAATTGTATTATCTAACTCATCTATTGACATTACATTACATGATACATATTATGTAGTAGCCCATTTCCATTATGTGTTATCTATAGGAGCAGTCTTTGCTATTATATCTGGATTCGTTCAATGATACCCTTTATTGACTGGAATAACAATAAAACCAAAATGATTAAAAATTCAATTCTTCACTATATTTATTGGAGTAAATTTAACATTCTTCCCACAACATTTACTAGGGCTAGCGGGAATACCACGACGATACGTAGATTACCCGGATATATTTTTAACATGAAATATTTTATCATCAATAGGGGCCATAATTTCAACTTTAAGAATAATAGCATTCATTATTATAATTTGAGAAAGAATGATATCAATACGACAAGTAATAAACAGATCACATATAAATAGATCAAATGAATGAAATCAAAACTTACCTCCAAATGAACATACTTATAAGGAACTACCTATTTTAATTAAATTCTAATATGGCAA-
>RC16-090_Phyllium_jacobsoni
ATGATTTAATTTAATGGCCGCGGTATTTTGACCGTGCAAAGGTAGCATAATCATTAGCTTATTAATTGTAAGATTGTATGAATGGTTGGACGAAATATTAGCTGTCTCATATTTATTAATTAAAATTTAATTTTTGAGTTAAAAAGCTTAAATTTTTTTATAGGACGAGAAGACCCTATAGATCTTTATTTTCATTATTTTTATTTTTTTTTGTATTTATTAATTTGTTGGATTTTTAATTGGGGTGATTTTGAGATATAATTAACTCTTTATTTTTTTTTTCATTTATTTATGTTTAGTTGACCTTTTATTATTGTTTGTAAATTTAATACCTTAGGGATAACAGCGTAATTCTCCTTGAAGTTCTTATTGACAGGANAATTGCNACCTCGATGTTGAATTAAATTAATATTAGGGTAAAGTTTAATTATTAGGTCTGTTCACCTTTAAAATCTTACATGATCTGAGTTAATCCTGAATTCGAAAGGGGTTGGATTCAGATCCTACCGTTCGCATACTAGGCAGCCCCACTGCGGATGGTGCCGGTCGCCCGCGGCGATTAATTTCGTTTGCGGTGTCGTTTCTGGCGTCCACCCGGTGGTGGCTGACCACCTTCGCGGAGGGTCGCACTTCTCCCCTAGTAGAAACGTCGCGACCCGTTGGGTGCCGGCCGAAGGCCCGGGAAGGAAGCCCGCGCATCCTGTGGTGGTTGCCACAGGCGCGCGGACTCCCGGTGACCCGGCCGGCTGCCCGACGGTATGACCAGAGGAGCCGATCCGCTGAATGGGAAACACTGTGGTTTGTGAAGCGTGCGGCCTGGCGCCGATACGTGCGGGGATTGAGGTGTAAACCGGGGGTGCCCGTGCGAAGCACGGTCCCGGCCCCGCTGCGTCGTCGGTTGCCGGTGTCCTCGCACTGGATCGATACTCCCGTCTGCGACGCCCATCTTCGGATGGTCTCCC---CTCCCATATCATTTCTCATGAAAGAGGAAAAAAAGAAGTTTTTGGTAACCTAGGAATAATCTTTGCTATGGCTGCAATTGGGTTATTGGGATTTGTAGTGTGGGCACATCATATATTTACTGTTGGCATAGATGTGGATACTCGGGCTTACTTCACTTCAGCAACAATAATTATTGCAGTACCAACTGGAATTAAGGTATTTAGATGATTAACAACTATATATGGTTCTAAATTAACATTTAGACCATCATGCTTATGGGCATTGGGATTTGTATTACTATTTACGTTAGGGGGTCTAACGGGGATTGTATTATCAAACTCATCAATTGATATTACCCTCCACGATACATATTATGTAGTAGCACATTTCCATTATGTATTATCTATAGGAGCAGTTTTTGCAATCATAGCAGGATTCATTCAATGGTACCCATTATTTACAGGAATGTCAATAAATCCAAAATGATTAAAAATCCAATTCTCTATTATATTTATTGGGGTAAATATAACTTTCTTCCCCCAACACTTTCTTGGACTAGCGGGAATGCCCCGACGATATTCTGATTATCCTGACATATATAGATCATGAAATATTATTTCATCAATAGGGGCATTAATCTCAACATTAAGAATAATAATATTTATCATAATTATTTGAGAGAGACTATCATCAGAACGAAAGACTATATTTAGATCACATATAAATAGATCCTTGGAGTGAACTCATAACAATCCCCCAAATGAACATACCTATAGAGAATTACCTATTATAATTAAATTCTAATATGGCAA-
>RC16-202_Phyllium_gardabagusi
--GATTTAATTTAATGGCCGCGGTATTTTGACCGTGCAAAGGTAGCATAATCATTAGCTTATTAATTGTAAGATTGCATGAATGGTTGGACGAAATATTAACTGTCTCATATTTATTAGTTAAAATTTAATTTTTGGGTTAAAAAGCTTAAATTTTTTTAGAGGACGAGAAGACCCTATAGATCTTTATTTTCATTATTTTTAATTTTTTTGTATTTTATTTGTTTATTGGATTTTTGATTGGGGTGATTTTGAGATATAATTAACTCTTTATTTTTTTTTTCATTTATTTATGTTTAATTGATCTTTTATTATTGTTTATAAATTTAATACCTTAGGGATAACAGCGTAATTCTTCTTGAAGTTCATATTGACAGGGGAATTGCGACCTCGATGTTGAATTAAATTAATATTAGGGTAAAGTTTAATTATTAGGTCTGTTCACCTTTAAAATCTTACATGATCTGAGT-AATCCTGAATTCGAAAGGGGTTGGATTCAGATCCTACCGTTCGCATACTAGGCAGCCCCGCTGCGGATGGTGCCGGTCGCCCGCGGCGATTAATTTCGTTTGCGGTGTCGTTTCTGGCGTCCACCCGGTGGTGGCTGACCACCTTCGCGGAGGGTCGCACTTCTCCCCTAGTAGAAACGTCGCGACCCGTTGGGTGCCGGCCGAAGGCCCGGGAAGGAAGCCCGCGCATCCTGTGGTGGTTGCCACAGGCGCGCGGACTCCCGGTGACCCGGCCGGCTGCCCGACGGTATGACCAGAGGAGCCGATCCGCTGAATGGGAAACACTGTGGTTTGTGAAGCGTGCGGCCTGGCGCCGATACGTGCGGGGATTGAGGTGTAAACCGGGGGTTCCCGTGCGAAGCACGGTCCCGGCCCCGCTGCGTCGTCGGTTGCCGGTGTCCTCGCACTGGATCGATACTCCCGTCTGCGACGCCCATCTTCGGATGGTCTCCCA-------------------------------------AAATTTTNGGTAATTTAGGAATAATCTTTGCTATAGCNGCAATTGGTTTATTAGGNTTTGTAGTATGGGCNCATCATATATTTACAGTTGGNATGGATGTAGATACACGNGCCTATTTCACCTCAGCANCAATAATTATTGCAGTACCAACCGGCATTAATGTATTCAGATGATTAACAACCATGTATGGTTCTAAACTAACATTTANACCATCNTGCTTATGGGCNTTANGATTCGNATTATTATTCNCACTAGGGGGCTTANCAGGGATTGNACTATCAAACTCATCANTTGACATTACTATTCATGACNCATATTATGTAGTTGCCCACTTTCATTATGTATTATCTATAGGANCANNATTTGCAATTATANCTGGATTCNTTCNATGATACCCCTTATTTACAGGACTANCAATAAATCCAAAATAATTAANAATTCAATTCCTAATCATATTTATCGGANTGAATATAACTTTCTTTCCTCANNACTTCCTGGGCTTAGCTGGAATACCTCGCCGATATTCNGATTATCCCGACNTATATANATCTTGATATATTATTTCATCNATTGGAGCATTGATTTCAACATTAANAATAATAATATTTATNATAATTATTTGAGA-------------------------------------------------------------------------------------------------------------------------------------
>RC16-040_Phyllium_abdulfatahi
---ATTATATTTAATGGCCGCGGTATTTTGACCGTGCAAAGGTAGCATAATCATTAGCTTATTAATTGTAAGATGGTATGAATGGTTGGACGAAATATTAACTGTCTTCATGTTTATTTATTGAAATTAATTTTTGAGTTAAAAAGCTTAAATTTTTTTAGAGGACGAGAAGACCCTATAGATCTTTATTTGTATTATTTTTATTTATTTTTGGTTTATTTTTTTGTA-AAATTTTTTGTTGGGGTGACATTTAGATAAAATTAACTCTTTT-TTTTTTTTNCANTTNTTTTTGTT------------------------------------------------------------------------------------------------------------------------------------------------------------------------------AATCCTGAATTCGAAAGGGGTTGGATTCATGTCTCTCCGA-CGTAA-CAGTACGGTCGCACCATG-ATGGTGCTGGTCGCCCGCGGCGATTAATTTCGTTTGCGGTGTCGTTTCTGGCGTCCACTTGGCAGCTGGCTTGTCACTTCGCGGAGGACTGCACTTCTCCCCTAGTAGAAACGTCGCGACCCGTTGGGTGCCGGTCAAAGGCCTGGGTAGGAAGACCGCGTGTCCTGTGGTGGTATCCGTGGGCATGCGGACTCCTGGTGACCCGGCCGGCTGCCCGACGGTATGACCTGAGGAGTCGATCCGCTGAATGGGAAACACTATGGTT-GTGAAGCGTGCGGCCTGGCACCGATGCGTGTGGGGATTGTGGTGTAAACCGGGGGTGCCCGTGCGAAGCACGGTCCCGGCCCTACTGCGTTGTCGGTTGCTGGTGTCCTCGCACTGGATCGATACTCCCGTCTGCGACGCCCATCTTCGGATGGTCTCCCGATTTCACACATTATTGCACATGAAAGAGGTAAAAAAGAAGTATTTGGTAACATAGGAATAATTTTCGCAATAGCAGCCATTGGGTTATTAGGTTTCATCGTATGGGCTCATCATATATTTACAGTAGGGATGGACGTAGACACACGAGCTTATTTCACATCAGCCACAATAATTATTGCTGTACCAACAGGTATTAAAGTATTTAGATGATTGACAACTATATATGGATCAAAAATAACACTAAGACCTTCATGCTTATGAAGATTAGGATTTGTGTTCCTATTTACATTGGGGGGACTAACAGGAATTGTACTTTCAAACTCATCTATTGACATCACATTACATGACACCTACTATGTAGTAGCTCATTTCCATTATGTATTATCAATAGGAGCAGTATTTGCCATCATATCCGGATTTATCCAATGATACCCATTGTTAACAGGAATAACAATAAACCCTAAATGACTAAAAATTCAATTCTTCACAATATTTGTAGGAGTAAACTTAACATTCTTCCCACAACATTTCTTAGGACTTGCTGGAATGCCACGTCGATATATTGACTATCCAGATATATTCTTATTGTGAAATATCTTATCATCAATGGGAGCAATAATCTCAGCCTTAAGAATAATAGCATTCTTTACTATAATATGAGAAAGTATAATATCTATACGACAAGTAATAAGAGGGTCTAACACAAGAAGAGCTAATGAATGAAACCAAAACCTGCCACCAAATGAACATACCTATAATGAATTACCAATCTTAATTAAATTCTAATATGGA---
>SB0157_Parectatosoma_hystrix
---------------TGCCGCGGTATTTTGACCGTGCAAAGGTAGCATAATCNTTANTCTATTAATTGTGGACTTGTATGAATGGTTGGACGAAATATTGACTGTCTC-ATTATTATAGTTTGAAATTAAATTTTAAGTTAAAATGCTTAAATTATATTATAGGACGAGAAGACCCTATAGATCTTTATTTATTATATTTTTTATTATTTTGGTTTTTATTTTGTTGATTTTTTTTTTGTTGGGGTGACATGGAGATATATTTAACTCTTTATTTTTTTTCTCATTTATTTTTGTTTATTTGACCTTATATTATT-GTTATAAATATAATACCTTAGGGATAACAGCGTAATTCTTTTTGAAGTTCATATTGACAATTGAATTGCGACCTCGATGTTGGATTAAATTATAGTTAGGGTATTGCTTAATCATTAGGTCTGTTCACCTTTAAATTCTTACATGATCTGAGTT--------------------------TCAAGTCTGTCCGGTTTCAGGTCACCTGGCCCCGCCA--GATGTTGCTGGTCGCCTGCGGTGATTCATTTCGCTTGNANTGTCGTTCCCAGTGATCACTCGGCGGGTGGTGTCTCTGCGGCCGGGGGAGTGCACTTCCTCCCTAGTAGAAACGTCGCGACCCGCTGGGTGCCGGTCAAAGGCCYGGGATGGCAGCCCGTGTGTCCTGTGGGGGCTCCCACAGGCATGCGGACTCCTGGTGACCCAACCGGCTGCTCGGCGGTAGGACCAGAGGAGTCGATCCGCTGAATGAGAAACACTTTGGTT-GTGCAGCGTCCAGCCCGGTGCCACTGTGTGTGGGGATTGAGGTGCAAACCGGGGGTGTCCGTGCGAAGCATGGCCCCGGCCCCACTGCGCTGTTGGTTGCTGGTGTCCTTGGACTGGATCGAGACTCCCGTCTGCGACGCCCATTTTCGGATGGTCTCCCGATTTCACATATCATTTCTCAAGAAAGAGGAAAAAAAGAAGTTTTTGGAAATTTAGGAATAATTTTTGCAATAGCTGCTATTGGATTATTAGGTTTTGTAGTATGAGCACATCACATATTTACAGTAGGAATAGATGTAGATACACGAGCATATTTTACTTCAGCTACAATAATTATTGCAGTTCCCACTGGAATTAAAGTATTTAGATGATTAGCTACTATATATGGATCAAAATTAACATTTAGCCCATCCTGTTTATGAGCAATAGGATTTGTATTTTTATTTACACTAGGAGGTTTAACAGGAATCGTCTTATCAAATTCATCAATTGATATTACATTACATGATACTTATTATGTAGTAGCCCATTTTCATTATGTTTTATCAATAGGTGCTGTTTTTGCTATTATAGGAGGTTTTATTCAATGATATCCATTATTTACAGGGATAACTATAAATCCATTATGATTAAAAATTCAATTTATTACAATATTTATTGGAGTAAATTTAACATTCTTCCCACAACATTTTTTAGGATTAGCTGGAATACCACGACGATACTCAGATTATCCAGATATATTTACATCATGAAATATTATTTCATCAATAGGAGCATTAATTTCAACAATTAGAATAATAATATTTATTATAATTTTATGAGAAAGATTAACATCAATACGACAAACAATTTTTAGATCACATATAATAAGAATATTAGAATGGAATCAAAATATACCACCAACAGAACATACATATAGTGAATTACCTATTATAATTAAATTCTAATATGGCAGA
>RC17-091_Phyllium_nisus
----------------------GTATTTTGACCGTGCNAAGGTAGCATAATCNTTAGCTTATTAATTGTAAGATTGNNTGAANGGTTGGACGAANWATTGACTGTCTCATATTTATTAATTAAAATTTAATTTTTGGGTTAAAAAGCTTAACTTTTTTTAATGGACGAGAAGACCCTATAGATCTTTATTTTCATTAT-TTTGTTTTTTTTTGTATTTATTAATTTATTGGATTTTTAATTGGGGNGATTTTGAGATATGATTAACTCTTTATTTTTTTTTTCNTTTATTTATGTTTAATTGACCTTTTATTATTGTTTATAAAATTAATACCTTAGGGATAACAGCGTAATTCTCCTTGAAGTTCATATTGACNGGGGAATTGCNACCNCNATGTTGAATTAAATTANTATTAGGGTAAAGTTTAATTTCTAGGTCTGTTCACCTTTAAATTCTTACATGATCTGAGT-NNNNNNNNNNNNNNNNNNNNNNNNNNNNNNNNNNNNNNNNNNNNNNNNNNNNNNNNNNNNNNNNNNNNNNNNNNNNNNNNNNNNNNNNNNNNNNNNNNNNNNNNNNNNNNNNNNNNNNNNNNNNNNNNNNNNNNNNNNNNNNNNNNNNNNNNNNNNNNNNNNNNNNNNNNNNNNNNNNNNNNNNNNNNNNNNNNNNNNNNNNNNNNNNNNNNNNNNNNNNNNNNNNNNNNNNNNNNNNNNNNNNNNNNNNNNNNNNNNNNNNNNNNNNNNNNNNNNNNNNNNNNNNNNNNNNNNNNNNNNNNNNNNNNNNNNNNNNNNNNNNNNNNNNNNNNNNNNNNNNNNNNNNNNNNNNNNNNNNNNNNNNNNNNNNNNNNNNNNNNNNNNNNNNNNNNNNNNNNNNNNNNNNNNNNNNNNNNNNNNNNNNNNNNNNNNNNNNNNNNNNNNNNNNNNNNNNNNNNNNNNNNNNNNNNNNNNNNNNNNNNNNNNNNNNNNN-------------------ATGAAAGAGGAAAAAAAGAAGTTTTTGGCAATCTCGGAATAATTTTTGCTATGACTGCAATTGGCTTAYTAGGATTTGTAGTTTGAGCGCATCACATGTTYACTGTTGGMATAGATGTWGATACWCGAGCCTACTTCACCTCAGCAACAATAATCATTGCGGTTCCAACTGGTATTAAAGTATTTAGATGATTAACAACTATATATGGATCTAAWTTAACATTCAGACCCTCATGCTTGTGAGCATTRGGGTTTGTATTACTATTTACACTAGGGGGGTTAACAGGRATTGTTCTATCAAACTCATCAATTGATATTACCCTTCACGACACATATTATGTAGTGGCTCATTTCCATTATGTATTATCTATAGGAGCAGTTTTCGCAATCATGGCGGGATTTATYCAATGGTACCCATTATTTACAGGATTATCAATAAATCCAAAATKATTAAAAATTCAATTTTTYRTTATATTCATCGGAGTWAATATAACTTTYTTCCCCCAACACTTCCTCGGRTTRGCWGGAATACCACGACGRTACTCAGACTAYCCTGATATRTTCASATCATGAAATGTTATTTCATCAATGGGGGCATTGATCTCATCCTTAAGAAYAATAATATTCATTATAATCATTTGAGAAAGAATGTCATCAGAACGACAGGCCATATTTAGATCACATATAAGTAGATCTTTAGAATGAGCTCACAAAAACCCACCAAATGAGCATACCTATAGAGAATTACCTATTATAATCATATTCTAATATGGCAGA
>RC16-257_Phyllium_jacobsoni
----TTTAATTTAATGGCCGCGGTATTTTGACCGTGCAAAGGTAGCATAATCATTAGCTTATTAATTGTAAGATTGTATGAATGGTTGGACGAANTATTAGCTGTCTCATATTTATTAATTAAAATTTAATTTTTGAGTTAAAAAGCTTAAATTTTTTTATAGGACGAGAAGACCCTATAGATCTTTATTTTCATTATCTTTATTTTTTTT-GTATTTATTAATTTGTTGGATTTTTAATTGGGGTGATTTTGAGATATAATTAACTCTTTATTTTTTTTTTCATTTATTTATGTTTAGTTGACCTTTTATTATTGTTTGTAAATTTAATACCTTAGGGATAACAGCGTAATTCTCCTTGAAGTTCTTATTGACAGGANAATTGCNACCTCGATGTTGAATTAAATTAATATTAGGGTAAAGTTTAATTATTAGGTCTGTTCACCTTTAAAATCTTACATGATCTGAT--AATCCTGAATTCGAAAGGGGTTGGATTCAGATCCTACCGTTCGCATACTAGGCAGCCCCACTGCGGATGGTGCCGGTCGCCCGCGGCGATTAATTTCGTTTGCGGTGTCGTTTCTGGCGTCCACCCGGTGGTGGCTGACCACCTTCGCGGAGGGTCGCACTTCTCCCCTAGTAGAAACGTCGCGACCCGTTGGGTGCCGGCCGAAGGCCCGGGAAGGAAGCCCGCGCATCCTGTGGTGGTTGCCACAGGCGYGCGGACTCCCGGTGACCCGGCCGGCTGCCCGACGGTATGACCAGAGGAGCCGATCCGCTGAATGGGAAACACTGTGGTTTGTGAAGCGTGCGGCCTGGCGCCGATRCGTGCGGGGATTGAGGTGTAAACCGGGGGTGCCCGTGCGAAGCACGGTCCCGGCCCCGCTGCGTCGTCGGTTGCCGGTGTCCTCGCACTGGATCGATACTCCCGTCTGCGACGCCCATCTTCGGATGGTCTCCCGATCTCCCATATCATTTCTCATGAAAGAGGAAAAAAAGAAGTTTTTGGTAACCTAGGAATAATCTTTGCTATGGCTGCAATTGGGTTATTGGGATTTGTAGTGTGGGCGCATCATATATTTACTGTTGGCATAGATGTGGATACTCGGGCTTACTTCACTTCAGCAACAATAATTATTGCAGTACCAACTGGAATTAAGGTATTTAGATGATTAACAACTATATATGGTTCTAAATTAACATTTAGACCATCATGCTTATGGGCATTGGGATTTGTATTACTATTTACGTTAGGGGGTCTAACGGGGATTGTATTATCAAACTCATCAATTGATATTACCCTCCACGATACATATTATGTAGTAGCACATTTCCATTATGTATTATCTATAGGAGCAGTTTTTGCAATCATAGCAGGATTCATTCAATGGTACCCATTATTTACAGGAATGTCAATAAATCCAAAATGATTAAAAATCCAATTCTCTATTATATTTATTGGGGTAAATATAACTTTCTTCCCCCAACACTTTCTTGGACTAGCAGGAATGCCCCGACGATATTCTGATTATCCTGACATATATAGATCATGAAATATTATTTCATCAATAGGGGCATTAATCTCAACATTAAGAATAATAATATTTATCATAATTATTTGAGAGAGACTATCATCAGAACGAAAGACTATATTTAGATCACATATAAATAGATCCTTGGAGTGAACTCATAACAATCCCCCAAATGAACATACCTATAGAGAATTACCTATTATAATTAAATTCTAATATGGCAGA
>RC16-204_Phyllium_gardabagusi
ATGATTTAATTTAATGGCCGCGGTATTTTGACCGTGCAAAGGTAGCATAATCATTAGCTTATTAATTGTAAGATTGCATGAATGGTTGGACGAAATATTAACTGTCTCATATTTATTAGTTAAAATTTAATTTTTGGGTTAAAAAGCTTAAATTTTTTTAGAGGACGAGAAGACCCTATAGATCTTTATTTTCATTATTTTTAATTTTTTTGTATTTTATTTGTTTATTGGATTTTTGATTGGGGTGATTTTGAGATATAATTAACTCTTTATTTTTTTTTTCATTTATTTATGTTTAATTGATCTTTTATTATTGTTTATAAATTTAATACCTTAGGGATAACAGCGTAATTCTTCTTGAAGTTCATATTGACAGGGGAATTGCGACCTCGATGTTGAATTAAATTAATATTAGGGTAAAGTTTAATTATTAGGTCTGTTCACCTTTAAAATCTTACATGATCTGAGT-----------------GGGGTTGGATTCAGATCCTACCGTTCGCATACTAGGCAGCCCCGCTGCGGATGGTGCCGGTCGCCCGCGGCGATTAATTTCGTTTGCGGTGTCGTTTCTGGCGTCCACCCGGTGGTGGCTGACCACCTTCGCGGAGGGTCGCACTTCTCCCCTAGTAGAAACGTCGCGACCCGTTGGGTGCCGGCCGAAGGCCCGGGAAGGAAGCCCGCGCATCCTGTGGTGGTTGCCACAGGCGCGCGGACTCCCGGTGACCCGGCCGGCTGCCCGACGGTATGACCAGAGGAGCCGATCCGCTGAATGGGAAACACTGTGGTTTGTGAAGCGTGCGGCCTGGCGCCGATACGTGCGGGGATTGAGGTGTAAACCGGGGGTTCCCGTGCGAAGCACGGTCCCGGCCCCGCTGCGTCGTCGGTTGCCGGTGTCCTCGCACTGGATCGATACTCCCGTCTGCGACGCCCATCTTCGGATGGTCTCCCGNNNNNNNNNNNNNNNNNNNNNNNNNNNNNNNNNNNNNNNNNNNNNNNNNNNNNNNNNNNNNNNNNNNNNNNNNNNNNNNNNNNNNNNNNNNNNNNNNNNNNNNNNNNNNNNNNNNNNNNNNNNNNNNNNNNNNNNNNNNNNNNNNNNNNNNNNNNNNNNNNNNNNNNNNNNNNNNNNNNNNNNNNNNNNNNNNNNNNNNNNNNNNNNNNNNNNNNNNNNNNNNNNNNNNNNNNNNNNNNNNNNNNNNNNNNNNNNNNNNNNNNNNNNNNNNNNNNNNNNNNNNNNNNNNNNNNNNNNNNNNNNNNNNNNNNNNNNNNNNNNNNNNNNNNNNNNNNNNNNNNNNNNNNNNNNNNNNNNNNNNNNNNNNNNNNNNNNNNNNNNNNNNNNNNNNNNNNNNNNNNNNNNNNNNNNNNNNNNNNNNNNNNNNNNNNNNNNNNNNNNNNNNNNNNNNNNNNNNNNNNNNNNNNNNNNNNNNNNNNNNNNNNNNNNNNNNNNNNNNNNNNNNNNNNNNNNNNNNNNNNNNNNNNNNNNNNNNNNNNNNNNNNNNNNNNNNNNNNNNNNNNNNNNNNNNNNNNNNNNNNNNNNNNNNNNNNNNNNNNNNNNNNNNNNNNNNNNNNNNNNNNNNNNNNNNNNNNNNNNNNNNNNNNNNNNNNNNNNNNNNNNNNNNNNNNNNNNNNNNNNNNNNNNNNNNNNNNNNNNNNNNNNNNNNNNNNNNNNNNNNNNNNNNNNNNNNNNNNNNNNNNNNNNNNNNNNNNNNNNNNNNNNNNNNNNNNNNNNNNNNNNNNNNNNNNNNNN
>RC16-091_Phyllium_jacobsoni
ATGATTTAATTTAATGGCCGCGGTATTTTGACCGTGCAAAGGTAGCATAATCATTAGCTTATTAATTGTAAGATTGTATGAATGGTTGGACGAAATATTAGCTGTCTCATATTTATTAATTAAAATTTAATTTTTGAGTTAAAAAGCTTAAATTTTTTTATAGGACGAGAAGACCCTATAGATCTTTATTTTCATTATTTTTATTTTTTTTTGTATTTATTAATTTGTTGGATTTTTAATTGGGGTGATTTTGAGATATAATTAACTCTTTATTTTTTTTTTCATTTATTTATGTTTAGTTGACCTTTTATTATTGTTTGTAAATTTAATACCTTAGGGATAACAGCGTAATTCTCCTTGAAGTTCTTATTGACAGGANAATTGCGACCTCGATGTTGAATTAAATTAATATTAGGGTAAAGTTTAATTATTAGGTCNGTTCACCTTTAAAATCTTACATGATCTGAGTT---CCTGAATTCGAAAGGGGTTGGATTCAGATCCTACCGTTCGCATACTAGGCAGCCCCACTGCGGATGGTGCCGGTCGCCCGCGGCGATTAATTTCGTTTGCGGTGTCGTTTCTGGCGTCCACCCGGTGGTGGCTGACCACCTTCGCGGAGGGTCGCACTTCTCCCCTAGTAGAAACGTCGCGACCCGTTGGGTGCCGGCCGAAGGCCCGGGAAGGAAGCCCGCGCATCCTGTGGTGGTTGCCACAGGCGYGCGGACTCCCGGTGACCCGGCCGGCTGCCCGACGGTATGACCAGAGGAGCCGATCCGCTGAATGGGAAACACTGTGGTTTGTGAAGCGTGCGGCCTGGCGCCGATACGTGCGGGGATTGAGGTGTAAACCGGGGGTGCCCGTGCGAAGCACGGTCCCGGCCCCGCTGCGTCGTCGGTTGCCGGTGTCCTCGCACTGGATCGATACTCCCGTCTGCGACGCCCATCTTCGGATGGTCTCCCANNNNNNNNNNNNNNNNNNNNNNNNNNNNNNNNNNNNNNNNNNNNNNNNNNNNNNNNNNNNNNNNNNNNNNNNNNNNNNNNNNNNNNNNNNNNNNNNNNNNNNNNNNNNNNNNNNNNNNNNNNNNNNNNNNNNNNNNNNNNNNNNNNNNNNNNNNNNNNNNNNNNNNNNNNNNNNNNNNNNNNNNNNNNNNNNNNNNNNNNNNNNNNNNNNNNNNNNNNNNNNNNNNNNNNNNNNNNNNNNNNNNNNNNNNNNNNNNNNNNNNNNNNNNNNNNNNNNNNNNNNNNNNNNNNNNNNNNNNNNNNNNNNNNNNNNNNNNNNNNNNNNNNNNNNNNNNNNNNNNNNNNNNNNNNNNNNNNNNNNNNNNNNNNNNNNNNNNNNNNNNNNNNNNNNNNNNNNNNNNNNNNNNNNNNNNNNNNNNNNNNNNNNNNNNNNNNNNNNNNNNNNNNNNNNNNNNNNNNNNNNNNNNNNNNNNNNNNNNNNNNNNNNNNNNNNNNNNNNNNNNNNNNNNNNNNNNNNNNNNNNNNNNNNNNNNNNNNNNNNNNNNNNNNNNNNNNNNNNNNNNNNNNNNNNNNNNNNNNNNNNNNNNNNNNNNNNNNNNNNNNNNNNNNNNNNNNNNNNNNNNNNNNNNNNNNNNNNNNNNNNNNNNNNNNNNNNNNNNNNNNNNNNNNNNNNNNNNNNNNNNNNNNNNNNNNNNNNNNNNNNNNNNNNNNNNNNNNNNNNNNNNNNNNNNNNNNNNNNNNNNNNNNNNNNNNNNNNNNNNNNNNNNNNNNNNNNNNNNNNNNNNNNNNNNNNNNN
>RC17-092_Phyllium_nisus
ATGATTTAATTTAATGGCCGCGGTATTTTGACCGTGCAAAGGTAGCATAATCATTAGCTTATTAATTGTAAGATTGTATGAATGGTTGGACGAAATATTGACTGTCTCATATTTATTAATTAAAATTTAATTTTTGGGTTAAAAAGCTTAACTTTTTTTAATGGACGAGAAGACCCTATAGATCTTTATTTTCATTAT-TTTGTTTTTTTT-GNATTTATTAATTTATTGGATTTTTAATTGGGGNGATTTTGANANATGATTAACTCTTTATTTTTTTTTTCATTTNTTTNTGTTTAATTGACCTTTTNTTNTTGTTTANAA-----------------------------------------------------------------------------------------------------------------------------------------------------TCCTGAATTCGAAAGGGGTTGGATTCAGATCCTACCGTTCGCATACTAGGCAGCCCCGCTGCGGATGGTGCCGGTCGCCCGCGGCGATTAATTTCGCTTGCGGTGTCGTTTCTGGCGTCCACCCGGTGGTGGCTGACCACCTTCGCGGAGGGTCGCACTTCTCCCCTAGTAGAAACGTCGCGACCCGTTGGGTGCCGGCCGAAGGCCCGGGAAGGAAGCCCGCGCATCCTGTGGTGGTTGCCACAGGCGTGCGGACTCCCGGTGACCCGGCCGGCTGCCCGACGGTATGACCAGAGGAGCCGATCCGCTGAATGGGAAACACTGTGGTTTGTGAAGCGTGCGGCCCGGCGCCGATACGTGCGGGGATTGAGGTGTAAACCGGGGGTGCCCGTGCGAAGCACGGTCCCGGCCCTGCTGCGTCGTCGGTTGCCGGTGTCCTCGCACTGGATCGATACTCCCGTCTGCGACGCCCATCTTCGGATGGTCTCCCG-ACTCCCACATTATTTCAAATGAAAGAGGAAAAAAAGAAGTTTTTGGCAATCTCGGAATAATTTTTGCTATGACTGCAATTGGCTTACTAGGATTTGTAGTTTGGGCGCATCACATGTTTACTGTTGGCATAGATGTAGATACACGAGCCTACTTCACCTCAGCAACAATAATCATTGCGGTTCCAACTGGTATTAAAGTATTTAGATGATTAACAACTATATATGGATCTAAATTAACATTCAGACCCTCATGCTTGTGAGCATTAGGGTTTGTATTACTATTTACACTAGGGGGGTTAACAGGGATTGTTCTATCAAACTCATCAATTGATATTACCCTTCACGACACATATTATGTAGTGGCTCATTTCCATTATGTATTATCTATAGGAGCAGTTTTCGCAATCATGGCGGGATTTATTCAATGGTACCCGTTATTTACAGGATTATCAATAAATCCAAAATTATTAAAAATTCAATTTTTCATTATATTCATCGGAGTTAATATAACTTTCTTCCCCCAACACTTCCTCGGGTTAGCAGGAATACCACGACGGTACTCAGACTATCCTGATATATTCAGATCATGAAATGTTATTTCATCAATGGGGGCATTGATCTCATCCTTAAGAATAATAATATTCATTATAATCATTTGAGAAAGAATGTCATCAGAACGACAGGCCATATTTAGATCACATATAAGTAGATCTTTAGAATGAGCTCACAAAAACCCACCAAATGAGCATACCTATAGAGAATTACCTATTATAATCATATTCTAATATGGCAGA
>SB0339_Orthomeria_kangi
-ATGATTTATTTAATGGCTGCGGTATTTTGACCGTGCAAAGGTAGCATAATTATTAGTTTATTAATTGTTAACTTGTATGAATGGTTTAATGAAATAAGGACTGTCTTCATTAATATAATTAGAATTTAATTTTTTGGTTAAAAAGCCTAGCTTTAATTAAGGGACGAGAAGACCCTATAGATCTTTATTT--TTTATTATTTTATTTATTAATTTATATTTT---GAATTTAATTTGGTTGGGGCGACATGGAGAAATAATAAACTCTTC-TTTTTTTTTTCATTTATTTTTGTTATTTTAAATTTTTATTATT-TATTTTAAATTAATACCTTAGGGATAACAGCGTAATTTAATTTGAAGCTCTTATTGACAATTAAATTGCGACCTCGATGTTGGATTAAAATATTTTTTGGGTAAGGTTAAAANATTAGGTCTGTTCACCTTTAAATTCTTACATGATCTGAGTTAATCCTGAATTCGAATGGGACTGGATTCAGGGGTGTCCGGTGTCAGGCTTGCTTGCCCTGCCA--GATGTTGCTGGTCGCCCGCTACGATTCGCGTCGTGTGCGGTGTCGTTCCCGGCGATCACTCGGTGGGTGCTTGCTCTCCTTCTGGGGTCCTGCACTTCCTCCCTAGTAGAAACGTCGCGACCCGTTGGGTGTCGGTCTAAGGCCTGGGAAGGCAGACCGTGCATCCTGCG-TTGTGCACGCAGGTGTGCGGACTCCCAGTGTCCTGGCCGGCTGCTCGACGGTATGATCAGAGGAGTCGATCCGCTAAATTGGAAGCATTATGATT-GTGTAGCGTCCGGCCCGGCGCCGACACGTGCGGG-ATGGAGGACTTGTCTGCGGGTATCCGTGCTCTGCACGGTCCCGGCCCTGCTGCGTTGTCGGATGCTGGTGTCCTTGGACTGGATCGCCACTCCCGTCAGCGACGCCCATCTTCGGATGGTCTCCGCATTTCTCATATTATTTCACAAGAAAGAGGAAAAAAAGAAGTATTCGGTAATTTAGGTATAATTTTTGCTATAAGTGCAATTGGATTATTAGGATTTGTTGTATGAGCACATCATATATTTACAGTAGGAATAGACGTTGATACGCGGGCTTACTTTACTTCTGCCACAATAATTATTGCAGTACCTACAGGAATTAAAGTATTTAGTTGATTAGCCACTATTTATGGATCAAAATTAACATTCAGTCCATCATGTATATGAGCAATAGGATTTGTATTTCTATTCACTTTAGGTGGATTAACAGGAATTATTTTATCTAATTCATCAATTGATATTACATTACATGATACATATTATGTAGTTGCACATTTTCATTATGTATTATCAATAGGAGCTGTCTTTGCTATTATAGCAGGATTTATTCAATGATATCCACTATTTACAGGAATAACAATAAAACCCCTCTGATTAAAAATTCAATTTATTGCAATGTTCTTAGGTGTAAACTTAACATTTTTCCCACAACATTTTTTAGGGTTGGCAGGCATACCCCGACGATATTCAGATTATCCAGATATATTTTTAACATGAAATATTATATCATCAATTGGATCAATCATTTCAATATTAAGAATATTCATATTCATTATAATTATTTGAGAAAGAATAACTTCAATTCGACAATCTATTTTCAGATCACATATAAATAGATCCATTGAATGAAATCATAATTTACCACCAACTGAACACACTTACCTTGAATTACCTATTT-----------------------
>RC18-277_Phyllium_bioculatum
ATGATATTATTTAATGGCCGCGGTATTTTGACTGTGCAAAGGTAGCATAATCATTAGCTTATTAATTGTAGGATAGTATGAATGGTTGGACGAGATAATAACTGTCTTCATGTTTATTTATGGAAGTTAATTTTTGAGTTAAAAAGCTTAAATTTTTTTAAAGGACGAGAAGACCCTATAGATCTTTATTGATATTATTTT-ATTTGTTTTTGGTTTATTTTTTTTTTTGAATTTTTTGTTGGGGNGACNTTTANATANAATTAACTCTTTTGTTTTTTTTTCATTGATTTTTGTTTATATGATTTTTTATTATT-TCTTTAAACATAATNCCTTAGGGATAACAGCGTAATTNTTTTTGAAGTTCATATTGACNTTGNAATTGCNACCNCNATGTTGAATTAAATTATNTTTTGGGTATANCTTTTTATATAGGTCTGTTCACCTTTAAATTCTTACATGATCT-----NNNNNNNNNNNNNNNNNNNNNNNNNNNNNNNNNNNNNNNNNNNNNNNNNNNNNNNNNNNNNNNNNNNNNNNNNNNNNNNNNNNNNNNNNNNNNNNNNNNNNNNNNNNNNNNNNNNNNNNNNNNNNNNNNNNNNNNNNNNNNNNNNNNNNNNNNNNNNNNNNNNNNNNNNNNNNNNNNNNNNNNNNNNNNNNNNNNNNNNNNNNNNNNNNNNNNNNNNNNNNNNNNNNNNNNNNNNNNNNNNNNNNNNNNNNNNNNNNNNNNNNNNNNNNNNNNNNNNNNNNNNNNNNNNNNNNNNNNNNNNNNNNNNNNNNNNNNNNNNNNNNNNNNNNNNNNNNNNNNNNNNNNNNNNNNNNNNNNNNNNNNNNNNNNNNNNNNNNNNNNNNNNNNNNNNNNNNNNNNNNNNNNNNNNNNNNNNNNNNNNNNNNNNNNNNNNNNNNNNNNNNNNNNNNNNNNNNNNNNNNNNNNNNNNNNNNNNNNNNNNNNNNNNNNNNNNATCTCTCATATTATTGCACACGAAAGAGGTAAAAAAGAAGTATTTGGTAATATAGGAATAATCTTCGCAATAGCAGCCATTGGGTTATTAGGGTTTATTGTATGGGCTCACCATATATTTACAGTAGGAATAGATGTAGATACACGAGCATATTTCACATCCGCTACAATAATTATTGCTGTTCCAACCGGAATTAAAGTATTTAGATGATTAACAACTATATATGGGTCTAAAATAACTTTTAGACCCTCCTGCCTATGGAGATTGGGATTTGTGTTCTTATTTACACTAGGAGGACTAACGGGAATCGTACTTTCAAATTCATCTATTGACATCACGCTTCATGATACATATTATGTCGTAGCACATTTTCATTACGTATTATCAATAGGAGCAGTATTTGCCATCATATCAGGATTTATCCAATGATACCCTATATTAACAGGAATAACAATAAATCCCACATGATTAAAAATTCAATTCTTCACAATATTTGTGGGGGTAAACTTAACGTTTTTCCCACAACATTTTCTAGGACTTGCTGGCATACCACGTCGATATATTGATTATCCAGACATATTTTTATTATGAAACATTTTATCATCAATAGGGGCAATAATTTCAGCTTTAAGAATAATAGCATTCTTTACTATAATCTGAGAAAGCATAATATCCATACGACAAGCAATAAGAGGGTCTAATACAAGAAGAGAAAATGAATGAAATCAAAACTTACCACCAAATGAACACACCTATAATGAATTACCTGTCCTAATTAAATTCTAATATGGCAAT
>RC16-192_Phyllium_gardabagusi
ATGATTTAATTTAATGGCCGCGGTATTTTGACCGTGCAAAGGTAGCATAATCATTAGCTTATTAATTGTAAGATTGCATGAATGGTTGGACGAAATATTAACTGTCTCATATTTATTAGTTAAAATTTAATTTTTGGGTTAAAAAGCTTAAATTTTTTTAGAGGACGAGAAGACCCTATAGATCTTTATTTTCATTATTTTTAATTTTTT-GTATTTTATTTGTTTATTGGATTTTTGATTGGGGTGATTTTGAGATATAATTAACTCTTTATTTTTTTTTTCATTTATTTATGTTTAATTGATCTTTTATTATTGTTTATAAATTTAATACCTTAGGGATAACAGCGTAATTCTTCTTGAAGTTCATATTGACAGGGGAATTGCGACCTCGATGTTGAATTAAATTAATATTAGGGTAAAGTTTAATTATTAGGTCTGTTCACCTTTAAAATCTTACATGATCTGAGTTAATCCTGAATTCGAAAGGGGTTGGATTCAGATCCTACCGTTCGCATACTAGGCAGCCCCGCTGCGGATGGTGCCGGTCGCCCGCGGCGATTAATTTCGTTTGCGGTGTCGTTTCTGGCGTCCACCCGGTGGTGGCTGACCACCTTCGCGGAGGGTCGCACTTCTCCCCTAGTAGAAACGTCGCGACCCGTTGGGTGCCGGCCGAAGGCCCGGGAAGGAAGCCCGCGCATCCTGTGGTGGTTGCCACAGGCGCGCGGACTCCCGGTGACCCGGCCGGCTGCCCGACGGTATGACCAGAGGAGCCGATCCGCTGAATGGGAAACACTGTGGTTTGTGAAGCGTGCGGCCTGGCGCCGATACGTGCGGGGATTGAGGTGTAAACCGGGGGTTCCCGTGCGAAGCACGGTCCCGGCCCCGCTGCGTCGTCGGTTGCCGGTGTCCTCGCACTGGATCGATACTCCCGTCTGCGACGCCCATCTTCGGATGGTCTCCCGNNNNNNNNNNNNNNNNNNNNNNNNNNNNNNNNNNNNNNNNNNNNNNNNNNNNNNNNNNNNNNNNNNNNNNNNNNNNNNNNNNNNNNNNNNNNNNNNNNNNNNNNNNNNNNNNNNNNNNNNNNNNNNNNNNNNNNNNNNNNNNNNNNNNNNNNNNNNNNNNNNNNNNNNNNNNNNNNNNNNNNNNNNNNNNNNNNNNNNNNNNNNNNNNNNNNNNNNNNNNNNNNNNNNNNNNNNNNNNNNNNNNNNNNNNNNNNNNNNNNNNNNNNNNNNNNNNNNNNNNNNNNNNNNNNNNNNNNNNNNNNNNNNNNNNNNNNNNNNNNNNNNNNNNNNNNNNNNNNNNNNNNNNNNNNNNNNNNNNNNNNNNNNNNNNNNNNNNNNNNNNNNNNNNNNNNNNNNNNNNNNNNNNNNNNNNNNNNNNNNNNNNNNNNNNNNNNNNNNNNNNNNNNNNNNNNNNNNNNNNNNNNNNNNNNNNNNNNNNNNNNNNNNNNNNNNNNNNNNNNNNNNNNNNNNNNNNNNNNNNNNNNNNNNNNNNNNNNNNNNNNNNNNNNNNNNNNNNNNNNNNNNNNNNNNNNNNNNNNNNNNNNNNNNNNNNNNNNNNNNNNNNNNNNNNNNNNNNNNNNNNNNNNNNNNNNNNNNNNNNNNNNNNNNNNNNNNNNNNNNNNNNNNNNNNNNNNNNNNNNNNNNNNNNNNNNNNNNNNNNNNNNNNNNNNNNNNNNNNNNNNNNNNNNNNNNNNNNNNNNNNNNNNNNNNNNNNNNNNNNNNNNNNNNNNNNNNNNNNNNNNNNNNNNNNNNNNN
>RC16-206_Phyllium_gardabagusi
ATGATTTAATTTAATGGCCGCGGTATTTTGACCGTGCAAAGGTAGCATAATCATTAGCTTATTAATTGTAAGATTGCATGAATGGTTGGACGAAATATTAACTGTCTCATATTTATTAGTTAAAATTTAATTTTTGGGTTAAAAAGCTTAAATTTTTTTAGAGGACGAGAAGACCCTATAGATCTTTATTTTCATTATTTTTAATTTTTTTGTATTTTATTTGTTTATTGGATTTTTGATTGGGGTGATTTTGAGATATAATTAACTCTTTATTTTTTTTTTCATTTATTTATGTTTAATTGATCTTTTATTATTGTTTATAAATTTAATACCTTAGGGATAACAGCGTAATTCTTCTTGAAGTTCATATTGACAGGGGAATTGCNACCTCGATGTTGAATTAAATTAATATTAGGGTAAAGTTTAATTATTAGGTCTGTTCACCTTTAAAATCTTACATGATCTGAGTTAATCCTGAATTCGAAAGGGGTTGGATTCAGATCCTACCGTTCGCATACTAGGCAGCCCCGCTGCGGATGGTGCCGGTCGCCCGCGGCGATTAATTTCGTTTGCGGTGTCGTTTCTGGCGTCCACCCGGTGGTGGCTGACCACCTTCGCGGAGGGTCGCACTTCTCCCCTAGTAGAAACGTCGCGACCCGTTGGGTGCCGGCCGAAGGCCCGGGAAGGAAGCCCGCGCATCCTGTGGTGGTTGCCACAGGCGCGCGGACTCCCGGTGACCCGGCCGGCTGCCCGACGGTATGACCAGAGGAGCCGATCCGCTGAATGGGAAACACTGTGGTTTGTGAAGCGTGCGGCCYGGCGCCGATACGTGCGGGGATTGAGGTGTAAACCGGGGGTTCCCGTGCGAAGCACGGTCCCGGCCCCGCTGCGTCGTCGGTTGCCGGTGTCCTCGCACTGGATCGATACTCCCGTCTGCGACGCCCATCTTCGGATGGTCTCCCGNNNNNNNNNNNNNNNNNNNNNNNNNNNNNNNNNNNNNNNNNNNNNNNNNNNNNNNNNNNNNNNNNNNNNNNNNNNNNNNNNNNNNNNNNNNNNNNNNNNNNNNNNNNNNNNNNNNNNNNNNNNNNNNNNNNNNNNNNNNNNNNNNNNNNNNNNNNNNNNNNNNNNNNNNNNNNNNNNNNNNNNNNNNNNNNNNNNNNNNNNNNNNNNNNNNNNNNNNNNNNNNNNNNNNNNNNNNNNNNNNNNNNNNNNNNNNNNNNNNNNNNNNNNNNNNNNNNNNNNNNNNNNNNNNNNNNNNNNNNNNNNNNNNNNNNNNNNNNNNNNNNNNNNNNNNNNNNNNNNNNNNNNNNNNNNNNNNNNNNNNNNNNNNNNNNNNNNNNNNNNNNNNNNNNNNNNNNNNNNNNNNNNNNNNNNNNNNNNNNNNNNNNNNNNNNNNNNNNNNNNNNNNNNNNNNNNNNNNNNNNNNNNNNNNNNNNNNNNNNNNNNNNNNNNNNNNNNNNNNNNNNNNNNNNNNNNNNNNNNNNNNNNNNNNNNNNNNNNNNNNNNNNNNNNNNNNNNNNNNNNNNNNNNNNNNNNNNNNNNNNNNNNNNNNNNNNNNNNNNNNNNNNNNNNNNNNNNNNNNNNNNNNNNNNNNNNNNNNNNNNNNNNNNNNNNNNNNNNNNNNNNNNNNNNNNNNNNNNNNNNNNNNNNNNNNNNNNNNNNNNNNNNNNNNNNNNNNNNNNNNNNNNNNNNNNNNNNNNNNNNNNNNNNNNNNNNNNNNNNNNNNNNNNNNNNNNNNNNNNNNNNNNNNNNNNNNNN
>SB0310_Bacillus_sp.
-ATGATTTATTTAATGGCCGCGGTATTTTGACCGTGCAAAGGTAGCATAATCATTAGTCATTTAATTGTTGACTTGTATGAATGGTTGGACGAAGTATTAACTGTCTT-ATTTATATTATTAGAATTTAAATTTTGAGTTAAAATGCTTAAATTTTTTTATAGGACGAGAAGACCCTGTAGATCTTTATTTATTTGATTCTTATATTTTTTGGATTATTTATTTATAATTATTTTTTTGTTGGGGTGACAAGGAGATAAAATTAACTCTTTATTTTATTTAACACTGATTTGTGATTTTTTGACCTTTTATTAAT-GTTATAAATTTAATACCTCAGGGATAACAGCGTAATTCTTTTTGAAGTTCATATCGACAGAAGAATTGCGACCTCGATGTTGGATTAAATTATAAATAGGGTAGTGCTTATTAATTAAGTCTGTTCACTTTTGAAATCTTACATGATCTGAGTTAATCCTGAATTCGAAAGGTGTTGGATTCATGTCTCTCCGATGTCAGGCCGCATGGCCTCGCCA--GATGGCGTCGGTCGCCCGCGGCGATTCACTTCGTCCGCGGTGTCGTTACTGGCGTTCACTCGGCAGGTGGTGGATCTGGCTTCGGAGGGCTGCACTTCCTCCCTTGTAGAAACGTCGCGACCCGTTGGGTGTCGGTCTAAGTCCATGGATGGCAGACCGTGTGCTATGCGACAACATATCGCTGGCCACGGACTCTGTGAGATCTGGCCGGCTGCCCGACGGTATGACCAGAGGGGACGATCCGCTTAATGCAAAACACTTGGGAT-GTGAAGCGTCCGGCTCGAAACCGAGGTGCGCAGGGATAGTGGTGAAAAATCGCGGACGCCGTGC-ATGCACGGGTCTTGGCCCTGAGTGTCCTCGA--GCTGGTGTCCTCGGACTGGATCTTGACCCCCGTCTGCGACGCCCTCCTTCGGATGGTCTCCNCATTTCACATATTATTTCTCATGAAAGAGGTAAAAAAGAAGTTTTTGGTAATTTAGGTATAATTTTTGCAATAGCTGCTATTGGTTTATTAGGATTTGTTGTTTGAGCTCATCATATATTTACAGTTGGAATAGATGTAGATACACGAGCATACTTCACCTCAGCTACAATAATTATTGCAGTACCAACAGGAATTAAAGTATTTAGATGGTTAGCAACCATATATGGATCAAAATTAACATTCAGACCATCATGTTTATGAGCATTAGGATTTGTATTTTTATTTACTTTAGGGGGTTTAACAGGAATTGTATTATCTAATTCATCTATTGATATTACTCTTCATGATACTTATTATGTAGTAGCTCATTTCCATTATGTATTATCCATAGGAGCAGTGTTTGCTATTATAGCAGGTTTTATTCAATGATTTCCTTTATTTACAGGATTAACTATAAATCCGTTGTGATTAAAAATCCAATTTATTACAATATTTATCGGAGTAAATCTAACATTCTTCCCTCAACATTTCCTAGGATTAGCAGGCATACCACGACGATATTCTGATTATCCAGATATATTTACTTCATGAAACATTATTTCATCAATAGGGGCATTAATTTCAACAATAAGAATAATAATATTTATTATAATCATTTGAGAAAGATTATCATCTATACGACAAACAATCTTTAGATCACATATAACTAGATCATTAGAATGAAATCATAATTTACCCCCAACTGAACACACTTATAGAGAATTACCTATATTAATTAAATTCTAATATGGCAGA
>RC16-045_Phyllium_giganteum
ATGATTTTATTTAATGGCCGCGGTAATTTGACCGTGCAAAGGTAGCATAATCATTAGCTTATTAATTGTGAGATGGTATGAATGGTTGGACGAGATATTATCTGTCTTCATATTAATATTTAGAATTTAATTTTTGAGTTAAAAAGCTTAAATTTTTTTAAAGGACGAGAAGACCCTATAGATCTTTATTATTTTTGTTGT-TTATATTTTTGGTTTATTTTTATTATTATTTTTTTTGTTGGGGTGACATTTAGATATAATTAACTCTTTATTTTTTTTTTCATTGATTTATGTTTATATGATTTTTTATTATT-TTTATAAAAATAATACCTTAGGGATAACAGCGTAATTCTTTTTGAAGTTCATATTGACATTGGAATTGCGACCTCGATGTTGAATTAAATAATTGGKGGGGTATTGCTTACTTGTTAGGTCTGTTCACCTTTAAATTCTTACATGATCTGAGTTAATCCTGAATTCGAAAGGGGTTGGATTCATGTCTCTCCGG-CGTAATCCGGACGGTCACCCCATG-ATGGTGCTGGTCGCCCGCGGCGTTTAATTTCGTTTGCGGTGTCGTTTCTGGCGTCCACTTGGATGTTGGCATGTCACCTCGCGGAGGACTGCACTTCTCCCCTAGTAGAAACGTCGCGACCCGTTGGGTACCGGCCAAAGGCCTGGGTAGGAAGACCGTGTGTCCTGTGGTGGTTGCCATGGGCATGCGGACTCCTGGTGACCCGGCCGGTTGCCCGACGGTATGGCCCGAGGAGTCGATCCGCTAAAGATGAAACACTATGGTT-GTGAAGCGTGCGGCCTGGCACCGATGCGTGTGGGGATTGTGGTGTAAACCGGGGGTGCCCGTGCTAAGCACGGTCCCGGCCCTACTGCGTTGTCGGTTGCTGGTGTCCTCGCACTGGATCGATACTCCCGTCTGCGACGCCCACCTTCGGATGGTCTCCCGATTTCACATATCATTGCACATGAAAGAGGAAAAAAGGAAGTATTTGGTAACATAGGAATAATTTTCGCAATGGCTGCTATCGGATTACTAGGATTTATTGTTTGAGCTCATCATATATTTACAGTAGGAATAGATGTAGATACACGAGCATACTTTACATCTGCAACAATAATTATTGCCGTACCTACAGGAATCAAAGTTTTTAGATGATTAACTACCATGTATGGGTCTAAAATAACTTTTAGACCATCATGCATATGAAGATTAGGATTTATTTTCCTATTTACACTAGGTGGGTTAACAGGAATCGTACTATCAAATTCATCAATTGATATTACACTTCATGACACATATTATGTAGTAGCACACTTTCATTATGTATTATCTATAGGAGCAGTATTTGCAATTATATCAGGATTCATTCAATGGTACCCATTAATAACAGGAATAACAATAAATCCAACATGATTAAAAATACAATTCTCCACAATATTTATTGGAGTTAATTTAACTTTCTTCCCACAACACTTTCTAGGGTTAGCAGGAATACCGCGACGATACATTGACTACCCAGATATATTTCTAATATGAAATATTATATCATCAATAGGAGCTATAATTTCAGCCATTAGAATAATAATATTCATCATAATTATTTGAGAAAGTATAACATCAATACGACAAACATTAAATAGTTCCCATACAAGAAGATCAAATGAATGAAATCAAAATTTACCTCCAAATGAACATTCATATAAAGAATTACCAGTCCTAATCATATTCTAATATGGCAG-
>RC16-085_Phyllium_hausleithneri
-------------------------------------------------------------------------------------------------------------TATTTATTANTTANAATTTANTTTTTGGGTTAAAAANCCTANATTTTTTTANAGGANGANAANACCCTATANATCTTTNTTTTCATTAT-TTTGTTTCTTTT-GNNTTTATTTATTTATTGNATTTTTNATTGGGGTGATTTNNANATATGATTAACTCTTTATTTTTTTTTTCNTTTATTTTTGTTNAAATGACCTTTTATTATTGTTTNNAAAATTAATACCTTANGGATAACANCGTANTTCTCCTTGAAGTTCATATTGACAGGGGAATTGCNACCTCNATGTTGAATTAAATTANTATTAGGGTAAAGTTTAATTACNGGGTCTGTTCACCCCTANANTCTTAC------------AATCCTGAATTCGAAAGGGGTTGGATTCAGATCCTACCGTTCGCATACTAGGCAGCCCCACTGTGGATGGTGCCGGTCGCCCGCGGCGATTAATTTCGTTTGCGGTGTCGTTTCTGGCGTCCACCCGGTGGTGGCTGACCACCTTCGCGGAGGGTCGCACTTCTCCCCTAGTAGAAACGTCGCGACCCGTTGGGTGCCGGCCGAAGGCCCGGGAAGGAAGCCCGCGCATCCTGTGGTGGTTGCCACAGGCGTGCGGACTCCCGGTGACCCGGCCGGCTGCCCGACGGTACGACCAGAGGAGCCGATCCGCTGAATGGGAAACACTGTGGTTTGTGAAGCGTGCGGCCCGGCGCCGATACGTGCGGGGATTGAGGTGTAAACCGGGGGTGCCCGTGCGAAGCACGGTCCCGGCCCTGCTGCGTCGTCGGTTGCCGGTGTCCTCGCACTGGATCGATACTCCCGTCTGCGACGCCCATCTTCGGATGGTCTCCCG-------------------ATGAAAGAGGAAAAAAAGAAGTTTTTGGTAACCTAGGAATAATTTTTGCYATAGCYGCAATYGGSTTACTGGGRTTCGTAGTGKGAGCHCACCATATATTTACTGTTGGTATARATGTAGAYACMCGRGCCTACTTCACYTCASCAACAATRATHATTGCAGTACCRACKGGWATTAAAGTATTYARATGRTTAACAACTATDTAKGGYTCCAARKTAACDTTTARMCCATCAKGCYTAKGRYCAYKRGGRTTKGTATTACTATTTACWTTAGGGGGTYTAACGGGAATTGTTCTATCAAACTCATCAATTGATATYMCCCTTCABGATACATAYTAKGTAGTRSCCCACTTCCATTASGTATTGTCAATAGGAGCAGTTTTCGCAATCATAGCRGGRTTTATCCAAKGATACCCTTTATTYACRGGACTATCRATAAACCCAAAAKGATTAAAAATTCAWTTYTWTATCATATTYATKGGRGTAAATATAACTTTCTTTCCCCAACACTTYCTTGGATTAKCMGGAATACCCCGACRATACTCTGATTATCCTGATATATTCARATCATGAAATATTTTATCATCAATAGGAKCCCTAATCTCATCAYTAAGAATAATAATATTCATTATAATCATTTGGGAAAGATTATCATCAAAGCGACATATCATATTAAGATCACATTTAAGCAGATCATTAGAATGAACTCATAATAACCCCCCAAATGAACACACCTATAGAGAATTACCTATTATAATTAAATTCTAATATGGCAGA
>RC16-030_Phyllium_pulchrifolium
GATATTTTATTTAATGGCCGCGGTATTTTGACTGTGCAAAGGTAGCATAATCATTAGTCTATTAATTGTAGGATGGTATGAATGGTTGGACGAAATATTGACTGTCTTCATGTTTATTTATAGAAATTAATTTTTGAGTTAAAAAGCTTAAATTTTTTTGTAGGACGAGAAGACCCTATAGATCTTTATTAATTTAATTTT-ACTTATTTTTGGTTTATTTCTTTTCATGAATTTTTTGTTGGGGTGACATTTAGATATAATTAACTCTTTTTTTTCTTTTTCATTGATTTTTGTTTATATGATTTTTTACTATT-TCTTTAAATATAATACCTTAGGGATAACAGCGTAATTCTTTTTGAAGTTCATATTGACATTGGAATTGCGACCTCGATGTTGAATTAAATTATATTTTGGGTATAGCTTTTTATATAGGTCTGTTCACCTTTAAATTCTTACATGATCTGAGTT---CCTGAATTCGAAAGGGGTTGGATTCATGTCTCTCCGA-CGTAA-CAGTACGGTCACACCATG-ATGGTGCTGGTCGCCCGCGGCGATTAATTTCGCTTGCGGTGTCGTTTCTGGCGTCCACTTGGCAGCTGGCATGTCACTTCGCGGAGGACTGCACTTCTCCCCTAGTAGAAACGTCGCGACCCGTTGGGTGCCGGTCAAAGGCCTGGGTAGGAAGACCGCGTGTCCTGTG-TGGGTTCCATGGGCATGCGGACTCCTGGTGACCCGGCCGGCTGCCCGACGGTATGACCCGAGGAGTCGATCCGCTAAATGGGAAACACTATGGTT-GTGAAGCGTGCGGCCTGGCGCCGATGCGTGTGGGGATTGTGGTGTAAACCGGGGGTGCCCGTGCGAAGCACGGTCCCGGCCCTACTGCGTTGTCGGTTGCTGGTGTCCTCGCACAGGATCGATACTCCCGTCTGCGACGCCCATCTTCGGATGGTCTCCCG-------------------------------------------------------------------------------------------------------------------------CAGTTGGAATAGATGTAGATACACGAGCTTATTTTACATCAGCAACAATAATCATTGCCGTTCCAACTGGAATTAAAGTATTTAGTTGATTAACAACTATGTATGGATCCAAAATAACTTTTAGACCCTCATGCTTATGAAGATTAGGGTTCGTATTCCTATTCACATTAGGGGGAATAACAGGAATTGTACTTTCAAATTCATCCATTGATATTACACTACACGATACTTATTACGTAGTASCMCATTTCCACTATGTTCTATCAATAGGAGCAGTATTTGCTATTATATCKGGATTTATCCAGKGATACCCTTTGTTGACAGGATTGACAATAAATCCAAAATGATTAAAAATTCAATTCATTACAATATTTGTAGGAGTAAACTTAACATTTTTTCCACAACATTTCCKAGGACTTGCTGGTATACCACGACGATACATTGATTATCCAGATATATTTTTAATATGAAACATCTTATCATCAAKAGGGGCTATAATTTCAGCCCTAAGAATAATAGCATTTTTTACTATAATTTGAGAAAGAATAATATCTCTACGACAAGTAATAAGAGGGTCACAAACAAGAAGATCAAATGAATGAAAACAAAATATACCACCAAAGGAACACACCTATAATGAACTACCTATCCTAATTAAATTCTAATATGGCAGA
>RC16-203_Phyllium_gardabagusi
ATGATTTAATTTAATGGCCGCGGTATTTTGACCGTGCAAAGGTAGCATAATCATTAGCTTATTAATTGTAAGATTGCATGAATGGTTGGACGAAATATTAACTGTCTCATATTTATTAGTTAAAATTTAATTTTTGGGTTAAAAAGCTTAAATTTTTTTAGAGGACGAGAAGACCCTATAGATCTTTATTTTCATTATTTTTAATTTTTT-GTATTTTATTTGTTTATTGGATTTTTGATTGGGGTGATTTTGAGATATAATTAACTCTTTATTTTTTTTTTCATTTATTTATGTTTAATTGATCTTTTATTATTGTTTATAAATTTAATACCTTAGGGATAACAGCGTAATTCTTCTTGAAGTTCATATTGACAGGGGAATTGCGACCTCGATGTTGAATTAAATTAATATTAGGGTAAAGTTTAATTATTAGGTCTGTTCACCTTTAAAATCTTACATGATCTGAGTTAATCCTGAATTCGAAAGGGGTTGGATTCAGATCCTACCGTTCGCATACTAGGCAGCCCCGCTGCGGATGGTGCCGGTCGCCCGCGGCGATTAATTTCGTTTGCGGTGTCGTTTCTGGCGTCCACCCGGTGGTGGCTGACCACCTTCGCGGAGGGTCGCACTTCTCCCCTAGTANAAACGTCGCGACCCGTTGGGTGCCGGCCGAAGGCCCGGGAAGGAAGCCCGCGCATCCTGTGGTGGTTGCCACAGGCGCGCGGACTCCCGGTGACCCGGCCGGCTGCCCGACGGTATGACCAGAGGAGCCGATCCGCTGAATGGGAAACACTGTGGTTTGTGAAGCGTGCGGCCTGGCGCCGATACGTGCGGGGATTGAGGTGTAAACCGGGGGTTCCCGTGCGAAGCACGGTCCCGGCCCCGCTGCGTCGTCGGTTGCCGGTGTCCTCGCACTGGATCGATACTCCCGTCTGCGACGCCCATCTTCGGATGGTCTCCCGNNNNNNNNNNNNNNNNNNNNNNNNNNNNNNNNNNNNNNNNNNNNNNNNNNNNNNNNNNNNNNNNNNNNNNNNNNNNNNNNNNNNNNNNNNNNNNNNNNNNNNNNNNNNNNNNNNNNNNNNNNNNNNNNNNNNNNNNNNNNNNNNNNNNNNNNNNNNNNNNNNNNNNNNNNNNNNNNNNNNNNNNNNNNNNNNNNNNNNNNNNNNNNNNNNNNNNNNNNNNNNNNNNNNNNNNNNNNNNNNNNNNNNNNNNNNNNNNNNNNNNNNNNNNNNNNNNNNNNNNNNNNNNNNNNNNNNNNNNNNNNNNNNNNNNNNNNNNNNNNNNNNNNNNNNNNNNNNNNNNNNNNNNNNNNNNNNNNNNNNNNNNNNNNNNNNNNNNNNNNNNNNNNNNNNNNNNNNNNNNNNNNNNNNNNNNNNNNNNNNNNNNNNNNNNNNNNNNNNNNNNNNNNNNNNNNNNNNNNNNNNNNNNNNNNNNNNNNNNNNNNNNNNNNNNNNNNNNNNNNNNNNNNNNNNNNNNNNNNNNNNNNNNNNNNNNNNNNNNNNNNNNNNNNNNNNNNNNNNNNNNNNNNNNNNNNNNNNNNNNNNNNNNNNNNNNNNNNNNNNNNNNNNNNNNNNNNNNNNNNNNNNNNNNNNNNNNNNNNNNNNNNNNNNNNNNNNNNNNNNNNNNNNNNNNNNNNNNNNNNNNNNNNNNNNNNNNNNNNNNNNNNNNNNNNNNNNNNNNNNNNNNNNNNNNNNNNNNNNNNNNNNNNNNNNNNNNNNNNNNNNNNNNNNNNNNNNNNNNNNNNNNNNNNNNNNNNN
>RC16-089_Phyllium_jacobsoni
-----TTAATTTAATGGCCGCGGTATTTTGACCGTGCAAAGGTAGCATAATCNTTAGCTTATTAATTGTNAGATTGNATGAATGGTTGGACGAANTATTAGCTGTCTCATATTTATTAATTAAAATTTAATTTTTGAGTTAAAAAGCTTAAATTTTTTTATAGGACGAGAAGACCCTATAGATCTTTATTTTCATTATTTTTATTTTTTTT-GTATTTATTAATTTATTGGATTTTTAATTGGGGTGATTTTGAGATATAATTAACTCTTTATTTTTTTTTTCATTTATTTATGTTTAGTTGACCTTTTATTATTGTTTGTAAATTTAATACCTTAGGGATAACAGCGTAATTCTCCTTGAAGTTCTTATTGACAGGANAATTGCGACCTCGATGTTGAATTAAATTAATATTAGGGTAAAGTTTAATTATTAGGTCTGTTCACCTTTAAAATCTTACATGATCTGAGTT---CCTGAATTCGAAAGGGGTTGGATTCAGATCCTACCGTTCGCATACTAGGCAGCCCCACTGCGGATGGTGCCGGTCGCCCGCGGCGATTAATTTCGTTTGCGGTGTCGTTTCTGGCGTCCACCCGGTGGTGGCTGACCACCTTCGCGGAGGGTCGCACTTCTCCCCTAGTAGAAACGTCGCGACCCGTTGGGTGCCGGCCGAAGGCCCGGGAAGGAAGCCCGCGCATCCTGTGGTGGTTGCCACAGGCGTGCGGACTCCCGGTGACCCGGCCGGCTGCCCGACGGTATGACCAGAGGAGCCGATCCGCTGAATGGGAAACACTGTGGTTTGTGAAGCGTGCGGCCTGGCGCCGATACGTGCGGGGATTGAGGTGTAAACCGGGGGTGCCCGTGCGAAGCACGGTCCCGGCCCCGCTGCGTCGTCGGTTGCCGGTGTCCTCGCACTGGATCGATACTCCCGTCTGCGACGCCCATCTTCGGATGGTCTCCCG---TCCCATATCATTTCTCATGAAAGAGGAAAAAAAGAAGTTTTTGGTAACCTAGGAATAATCTTTGCTATGGCTGCAATTGGATTATTGGGGTTTGTAGTATGGGCACATCATATATTTACTGTTGGCATAGACGTGGATACTCGGGCTTATTTCACTTCAGCAACAATAATTATTGCAGTACCAACTGGAATTAAGGTATTTAGATGATTAACAACTATATATGGTTCTAAATTAACATTTAGACCATCATGCTTATGAGCATTGGGATTTGTATTACTATTTACGTTAGGTGGTCTAACGGGGATTGTATTATCAAACTCATCAATTGATATTACCCTCCACGATACATATTATGTAGTAGCACATTTCCATTATGTATTATCTATAGGAGCAGTTTTTGCAATCATAGCAGGATTCATTCAATGATACCCATTATTTACAGGAATGTCAATAAATCCAAAATGATTAAAAATCCAATTCTCTATAATATTTATTGGGGTAAATATAACTTTCTTCCCTCAACACTTTCTTGGGTTAGCGGGAATGCCCCGACGATATTCTGATTATCCTGACATATATAGATCATGAAATATTATTTCATCAATAGGGGCATTAATCTCAACATTAAGAATAATAATATTTATCATAATTATTTGAGAGAGACTATCATCAGAACGAAAGACTATATTTAGATCACATATAAATAGATCCTTGGAGTGAGCTCATAACAATCCCCCAAATGAACATACCTATAAAGAATTACCTATTATAATTAAATTCTAATATGGCAGA
