# Supplementary material for: Notes on the leaf insects of the genus Phyllium of Sumatra and Java, Indonesia, including the description of two new species with purple coxae (Phasmatodea, Phylliidae)
Source: Zookeys. 2020 Feb 19;913:89–126. doi: 10.3897/zookeys.913.49044 (PMC7044250; doi:10.3897/zookeys.913.49044)
Supplement: Supplementary material 6 [file zookeys-913-089-s006.tre]

(RC16-030_Phyllium_pulchrifolium:0.0452247850,(RC16-040_Phyllium_abdulfatahi:0.0456667248,RC18-277_Phyllium_bioculatum:0.0564391837)79:0.0089397576,(RC16-045_Phyllium_giganteum:0.0665915798,(((((RC16-085_Phyllium_hausleithneri:0.0035649113,RC16-086_Phyllium_hausleithneri:0.0084113661)100:0.0364868725,(RC17-091_Phyllium_nisus:0.0000020041,RC17-092_Phyllium_nisus:0.0014360197)100:0.0384785319)94:0.0120472323,((RC16-089_Phyllium_jacobsoni:0.0049678151,((RC16-090_Phyllium_jacobsoni:0.0000020445,RC16-091_Phyllium_jacobsoni:0.0000024941)92:0.0012623925,RC16-257_Phyllium_jacobsoni:0.0022895647)91:0.0043533065)100:0.0271164130,((((RC16-192_Phyllium_gardabagusi:0.0000020144,RC16-202_Phyllium_gardabagusi:0.0026461909)24:0.0000020146,RC16-204_Phyllium_gardabagusi:0.0000020144)23:0.0000020146,RC16-203_Phyllium_gardabagusi:0.0000020144)35:0.0000020182,RC16-206_Phyllium_gardabagusi:0.0000020144)100:0.0464151698)67:0.0061145302)100:0.0870661206,((SB0157_Parectatosoma_hystrix:0.0755224718,SB0339_Orthomeria_kangi:0.1902266414)57:0.0174970785,SB0310_Bacillus_sp.:0.1607110237)100:0.0519025040)100:0.0578427581,RC16-258_Phyllium_shurei:0.0785065720)58:0.0138166901)100:0.0467980622);
